# Supplementary material for: FFAR4-mediated IL-6 release from islet macrophages promotes insulin secretion and is compromised in type-2 diabetes
Source: Nat Commun. 2025 Apr 10;16:3422. doi: 10.1038/s41467-025-58706-5 (PMC11986018; doi:10.1038/s41467-025-58706-5)
Supplement: Supplementary file 4 — Source data [file 41467_2025_58706_MOESM4_ESM.xlsx]

## Sheet: Figure 1
F1a
Week	Ffar4+/+												Ffar4-/-
8	23.3	23.6	22.9	22.9	23.1	22.9	23.5	22.8	22.1	23.1	23.4		22.9	23	22.4	21.6	24	21.9	21.8	19.6	23.7
9	24.7	24.5	23.4	23.5	24.2	24.2	23.9	23.7	22.5	23.5	24.4		24.1	24.1	24.2	22.3	25.5	22.6	22.3	20.4	24.4
10	25.7	25.2	24.5	24.2	25.9	25.1	25.2	25.1	23.1	24.5	24.8		23.8	25.2	25.9	23.5	27.2	23.6	23.8	21	25.2
11	26	25.8	24.9	24.4	26.1	25.1	25.5	25.2	23.5	24.8	25.5		24	25.3	26.2	24	26.8	24.2	23.7	21.3	25.7
12	26.2	26	25.5	24.6	26.5	26.4	26.2	25.3	23.7	24.8	25.5		24.4	25.4	26.7	24.2	27.2	25	24.6	21.8	26.6
13	26.6	26.5	25.7	24.8	26.9	26.8	26.4	25.9	24.3	25.4	25.7		24.7	25.6	26.9	24.5	27.6	25.5	25.4	22.3	26.5
14	26	26	25.4	24.5	25.2	28.1	27.4	26.3	24.8	26	26.7		23.9	25.1	26.5	23.3	28.4	25.8	26.5	22.9	27.1
15	27.4	27.5	26.3	24.7	25.2	27.9	28.4	26.3	24.6	26.1	27.1		25.4	25.6	28.9	25	27.7	26	25.8	22.4	26.8
16	26.8	27.3	27	25.1	25.6	28.2	28.1	26.8	25.8	26.9	28		24.8	25.3	30.1	26	27.8	26.5	26.8	23.2	27.4
17	26.7	27.2	27.1	25.5	25.8	28.2	28.5	27.1	26.2	26.6	28.4		25.2	25.7	30.6	26.5	29	27	26.6	22.9	27.9
18	27.2	27.3	26.8	25.7	26.9	28.7	28.8	27.5	26.2	26.6	28.5		25.2	25.5	30.8	26.8	28.1	27.9	26.9	22.9	28.4
19	27.1	27.5	26.8	25.8	27.1	28.7	28.8	27.6	26.8	27.4	28.2		25	25.8	30.8	27.1	28.5	28	27.2	24	28.5
20	27.4	27.4	27.1	26.1	26.9	28.8	29.1	28	27.1	28.4	28.9		25.5	26.4	30.8	26.1	27.6	28.2	28.1	25	28.7
21	27.3	27.4	27.5	25.9	26.7	29	29.4	27.9	27.6	27.9	29		25.3	26.2	30.8	26.4	28.2	28.2	28.3	24.6	28.3
22	27.3	27.4	27.5	25.9	26.7	29.5	29.4	28.8	27.7	28.6	28.6		25.3	26.2	30.8	26.4	27.6	28	28.3	25	28.3
23	28.7	29.3	29.4	26.7	27.7	30.3	30.5	29.3	26.9	28.6	25.1		26.1	27.5	32.6	28	29	29.3	27.9	25.1	29.1
F1b
Time (min)	Ffar4+/+												Ffar4-/-
0	142	147	188	133	145	178	142	137	178	141	131		199	174	184	152	184	156	157	179	142	154
15	432	332	410	441	335	367	347	220	263	148	231		423	445	462	422	450	347	398	371	352	385
30	264	288	333	306	313	279	293	170	278	153	193		332	346	355	342	346	342	303	302	250	254
60	188	169	185	169	197	177	142	154	191	129	128		260	234	211	206	230	208	234	243	215	202
120	125	123	135	121	133	124	119	89	111	86	93		183	118	166	158	178	157	153	122	126	136
F1c left
Time (min)	Ffar4+/+											Ffar4-/-
-10	0	0	0	0	0	0	0	0	0	0		0	0	0	0	0	0	0	0	0	0
0	0	0	0	0	0	0	0	0	0	0		0	0	0	0	0	0	0	0	0	0
10	0	0	48.3516	69.7183	0	188.571	132.886	0	0	168.613		45.3608	23.3215	54.0984	0	0	49.6241	94.964	49.4382	153.488	79.243
20	0	22.449	33.8462	69.7183	9.67033	188.571	199.329	0	173.034	216.788		45.3608	69.9647	54.0984	70.4626	33.2374	99.2481	189.928	222.472	76.7442	237.625
30	92.9578	31.4286	87.033	79.0141	72.5275	235.714	243.624	218.382	171.91	240.876		90.7216	69.9647	108.197	65.7651	83.2374	124.06	166.187	188.315	179.07	226.444
40	116.197	80.8163	87.033	79.0141	48.3516	259.286	155.034	166.912	262.022	144.525		81.6495	102.615	91.9672	51.6726	71.223	173.684	213.669	98.8764	143.256	215.28
50	116.197	67.3469	101.538	88.3099	72.5275	33	132.886	266.912	296.629	178.248		127.01	102.615	119.016	42.2776	94.964	223.308	180.432	222.472	163.721	215.28
60	139.437	67.3469	72.5275	69.7183	87.033	18.8571	88.5906	315.441	346.067	216.788		127.01	116.608	135.246	23.4875	37.9856	272.932	213.669	192.809	179.07	205.33
70	139.437	89.7959	101.538	60.4225	96.7033	141.429	132.886	363.971	346.067	96.3504		113.402	163.251	135.246	70.4626	37.9856	272.932	237.41	222.472	153.488	189.776
80	116.197	112.245	120.879	74.3662	149.89	165	177.181	283.651	395.506	154.161		113.402	149.258	108.197	79.8577	123.741	297.744	199.424	173.034	127.907	189.776
90	130.141	148.163	135.385	60.4225	145.055	165	186.04	188.528	247.191	81.8978		90.7216	163.251	86.5574	79.8577	61.7266	248.12	199.424	247.191	168.837	179.325
100	162.676	148.163	154.725	79.0141	154.725	169.714	194.899	97.0588	288.989	57.8102		90.7216	172.579	135.246	117.438	85.4676	238.196	213.669	197.753	130.233	155.523
110	153.38	170.612	145.055	65.0704	169.231	188.571	186.04	88.3525	249.438	38.5401		113.402	186.572	108.197	131.53	85.4676	248.12	189.928	197.753	130.233	167.553
120	162.676	134.694	193.407	83.662	178.901	165	186.04	88.3525	249.438	57.8102		122.474	139.929	97.377	117.438	94.964	272.932	218.417	296.629	185.349	172.335
F1c right	Ffar4+/+	Ffar4-/-
	139.437	127.01
	112.245	163.251
	101.538	108.197
	60.4225	70.4626
	149.89	238.196
	165	248.12
	177.181	213.669
	97.0588	222.472
	247.191	163.721
	96.3504	189.776
F1d
Time (min)	Ffar4+/+											Ffar4-/-
0	0.319	0.769	0.581	0.195	0.643	0.552	0.175	0.581	0.587	0.35		0.543	0.152	0.11	0.576	0.513	0.34	0.361	0.351	0.498
15	1.753	0.956	0.992	1.543	1.79	1.654	1.66	1.554	0.904	1.729		1.231	0.336	0.537	0.6	1.889	0.437	0.427	0.741	1.591
30	0.443	0.563	0.849	1.041	0.947	1.173	0.595	0.583	0.937	1.637		1.2	0.728	0.219	0.247	0.575	0.93	0.25	0.453	1.236
F1e	Ffar4+/+							Ffar4-/-
2.8 mM glucose	0.58	1.42	0.67	1.25	2.16	0.82		0.77	1.56	0.54	1.33	0.55	1.87
7 mM glucose	11.2	13.7	16.3	12.7	20.3	17.9		10	8.8	10.8	8.4	10	8
16.7 mM glucose	27.97	28.62	33.17	36.5	42.43	45.58		27.43	24.29	25.48	26.64	31.71	23.55
F1f	Ffar4+/+				Ffar4-/-
<100	13.58	11.05	14.04		11.31	13.29	15.15
101-150	41.36	43.65	42.69		40.48	50.87	42.42
151-200	26.54	29.83	30.41		29.76	23.12	22.42
201-250	11.11	8.29	6.43		11.9	9.25	10.3
>251	7.41	7.18	6.43		6.55	3.47	9.7

## Sheet: Figure 2
F2a	Cre-													Cre+
AdipoQ	2.62125	3.05925	5.44275	2.31825	2.448	2.06925	4.00725	3.58425	2.7555	3.51975	3.39			2.5755	2.20425	2.93475	1.85325	2.913	3.045	2.394	2.952	3.2625	4.173
Ucp1	3.297	4.185	3.09825	3.94425	2.72025	2.625								4.2315	4.1325	3.2055	2.74425	3.4215	2.48025	3.5385	3.255	4.368	4.12575	2.31525
Gcg	1.69125	2.331	1.8285	1.72125	2.40375	2.4315	2.01675	2.2125	2.505	2.6295	2.72175	3.0795		2.6325	2.358	2.5455	2.3985	2.4255	2.49	1.644	1.9005	1.9245	3.4155
Ins1	2.87175	2.07	2.33775	2.0535	3.537	2.27925	2.2935	2.01225	2.00625	2.271	2.3595			3.14775	3.0405	3.0975	2.45325	3.10875	3.23475	2.7825	1.9815	2.68575	1.56825
Sst	2.7555	2.47275	2.78175	2.28375	3.495	1.93125	2.82	2.37375	2.36325	3.4635	2.94375			2.75025	2.679	2.709	3.0105	2.9115	2.57025	2.8695	3.1455	1.821	2.475	3.2355
Vill	2.49675	2.65575	2.598	2.20575	1.82775	2.83875	2.2905	2.9835	2.37375	2.37825	2.29425			2.394	2.3385	2.6085	2.30925	2.36175	1.89675	1.91175	2.835	2.35875	1.49025
Vill ERT2	2.23425	1.905	1.94025	1.72575	1.599	3.2895	3.0855	2.99925	1.968	2.28075				2.26725	2.3025	2.02875	1.95525	2.067	1.857	2.3415	2.2545	2.412	5.556	2.14725
F2b
Week	Control												My-Ffar4-KO
8	21.7	22.7	21.7	21.6	21.5	25.2	21.9	25	21	21.5	23		22	23.3	22.7	24.6	23	23.6	25	24	23.9	23.5	19.9	21
9	23	24.7	22.7	22	22.7	26.3	22.8	25.4	22	22.5	24.7		23.1	24.2	23.8	25.1	23.5	24.7	25.4	25	24.6	24.2	20.5	22.4
10	24.2	26.6	22.9	23.4	24.6	26.6	23.5	26.4	22.9	23.5	26		24.3	25.8	24.2	25.4	24.2	25	26.8	26.2	25.5	25.3	22.4	23
11	26.9	27.2	24	24.4	25.7	26.9	23.2	26.2	23	24	26.1		25.6	27.1	25.1	26.1	25	25.6	26.6	25.8	24.8	25.1	22.8	23
12	27.5	27.6	24.3	25.4	26	27.6	24	26.8	23.6	24.2	26.6		26.2	27.9	25.5	26.7	25.5	26.4	27.5	26.2	25.3	26.5	23.5	23.6
13	29.3	28.5	25.1	26.8	26.6	28	24.7	27.4	24.1	24.5	27		26.3	29.5	26.2	27.5	26.4	26.8	28.2	26.7	25.8	26.1	24.4	24.1
14	29.3	28	25	26.3	26.2	28.4	24.4	27.9	24.2	25	27.7		26.5	29.9	25.5	26.4	27.7	26.6	28.8	27.4	26.2	26.3	25	24
15	30.5	27.7	25.6	26.8	26.8	28.8	24.9	27.9	25.3	24.9	27.9		26.8	30.1	26.5	27.4	27.9	27.8	28.4	27.4	26.3	26.6	26	24.6
16	31.2	28.6	25.7	27.9	27.4	29.4	25.2	28.2	25.1	25.3	28.4		27	30.8	26.7	28.2	28.4	27.4	27.9	27.3	26.6	27.1	26.2	24.6
17	30.9	29.4	25.8	28.8	28.4	29.7	24.8	28.8	25	25.2	28.8		27.2	31	27.3	27.9	29.2	27.8	28.5	27.2	26.9	26.9	25.8	24.7
18	31	29.5	26.5	29.1	28.1	29.9	25.1	28.6	24.9	25.6	28.4		27.9	31.4	27.2	29	29	28.6	28.3	27.1	26.7	27	25.5	24.7
19	31.4	29.6	27	29.4	28.9	29.8	25.3	28.6	25.4	25.8	28.7		29.7	31.4	27.2	28.7	29.4	28.3	28.9	28.7	27.4	27.5	26.2	25.4
20	32.4	30.3	26.8	29.2	29.5	30.3	25.7	29.1	25.7	26	28.9		29	32.2	27.5	30.1	30.5	29.4	28.8	28.7	27.3	27.6	26.6	25.5
21	32	29.8	27.6	29.4	28.7	29.2	25.6	29	25.6	26	29.3		28.4	32	27.4	29	30.1	28.3	29.3	28.3	27.6	27.6	27.1	26
22	31.8	29.3	27.7	29.2	28.4	30.2	26.4	29.8	26.1	26.4	29.4		28.6	31.9	27.3	29.8	30.4	28.8	30	29.3	28.1	28	27.5	26.4
23	31.9	29.5	27.8	28.6	28.8	28.8	26.3	29.7	26.2	26.6	29.2		28.2	31.4	27	29.4	30.1	29.1	29.9	28.4	27.6	27.8	27.3	25.9
F2c
Time (min)	Control													My-Ffar4-KO
0	109	152	122	140	157	155	138	126	154	166	123	168		129	133	145	176	155	135	148	136	157	182	122	139
15	265	163	362	335	343	416	336	347	226	320	165	381		322	340	200	376	379	367	309	245	373	332	298	323
30	208	139	281	208	223	302	260	264	188	292	164	309		230	409	316	364	328	395	381	298	413	358	281	359
60	149	106	219	158	165	165	173	191	145	205	106	217		217	263	159	286	192	221	219	168	268	255	182	230
120	96	119	119	125	112	124	95	108	119	121	123	121		144	123	146	163	156	173	130	101	145	165	143	111
F2d left
Time (min)	Control												My-Ffar4-KO
-10	0	0	0	0	0	0	0	0	0	0	0		0	0	0	0	0	0	0	0	0	0	0
0	0	0	0	0	0	0	0	0	0	0	0		0	0	0	0	0	0	0	0	0	0	0
10	0	0	171.747	0	103.125	84.6154	0	200.335	0	96.7033	71.223		0	177.012	111.864	160.324	160.324	125.954	0	173.034	153.488	47.6534	0
20	148.315	142.96	98.1413	106.452	232.031	42.3077	166.787	175.548	97.417	145.055	142.446		49.0706	177.012	223.729	80.1619	213.765	176.336	204.651	74.1573	204.651	23.8267	0
30	49.4382	95.3069	120.818	139.516	226.875	169.231	162.094	190.113	170.48	141.758	124.892		147.212	171.954	107.627	90.8502	106.883	151.908	306.977	148.315	102.326	114.44	200.323
40	197.753	166.787	225.725	266.129	51.5625	63.4615	71.4801	225.036	194.834	241.758	94.964		171.747	227.586	363.559	64.1295	153.441	202.29	56.7442	182.472	51.1628	309.747	250.577
50	291.91	120.072	124.907	179.677	145.781	153.846	201.011	170.523	93.0627	140.879	67.482		216.282	247.586	239.492	132.227	86.7207	281.985	96.7442	242.472	112.093	258.267	170.525
60	242.472	205.776	254.907	173.226	65.1562	108.462	72.4188	90.5674	141.771	168.352	157.986		93.606	198.161	239.492	207.044	185.344	206.718	86.5116	167.191	96.7442	305.921	95.3142
70	316.629	197.653	94.9071	113.226	75.1562	128.462	69.0614	140.115	68.7085	68.3517	107.986		59.2565	223.448	323.559	173.441	186.032	70.3817	145.581	118.876	117.209	210.614	70.0535
80	267.191	181.95	104.907	97.2581	96.0938	144.231	104.765	120.325	88.1919	88.6813	73.741		69.0706	228.736	309.491	162.753	185.344	125.191	130.233	108.989	101.861	115.307	75.3652
90	267.191	172.419	142.677	157.258	171.562	74.2308	124.765	60.0978	68.7085	78.022	103.741		39.6283	223.448	255.593	146.721	105.344	105.115	125.349	93.5955	106.977	67.6534	80.8235
100	277.079	172.419	93.606	146.613	161.25	104.231	148.592	60.0978	97.9336	78.022	83.741		40	171.724	198.814	157.409	85.3441	125.038	145.581	158.427	96.7442	67.6534	130.508
110	316.629	139.134	193.606	157.258	140.625	124.231	120.765	80.2353	83.321	87.6923	43.741		40	195.862	215.763	141.376	105.344	125.038	130.233	158.427	96.7442	87.1841	140.335
120	316.629	145.776	185.141	157.258	145.781	124.231	114.296	170.332	78.4502	82.8571	68.4892		40	146.437	187.797	152.065	85.3441	145.038	135.349	148.539	122.326	86.7148	140.335
F2d right	Control	My-Ffar4-KO
	316.629	59.2565
	205.776	223.448
	94.9071	323.559
	173.226	173.441
	145.781	105.344
	108.462	125.191
	124.765	145.581
	140.115	118.876
	93.0627	112.093
	68.3517	115.307
	107.986	95.3142
F2e
Time (min)	Control												My-Ffar4-KO
0	0.69	0.69	0.73	0.73	1.01	0.78	1.76	0.93	0.98	0.95	1.41		0.82	0.71	0.92	0.64	0.83	0.61	0.94	1	1.19	1.29	1.18
15	2.385	1.465	1.655	1.59	0.96	2.505	3.135	2.175	3.03	1.755	4.05		1.11	1.59	1.545	1.125	1.57	0.9	1.375	1.65	1.62	1.77	2.235
30	0.75	0.79	0.69	0.74	0.68	0.8	2.02	1.39	1.56	1.1	1.64		0.64	0.94	0.94	0.69	0.75	0.61	1.11	1.1	1.4	1.04	1.38
F2f left	Control											My-Ffar4-KO
2.8 mM glucose	0.437088	0.242683	0.78006	2.34	1.71	1.82	1.05	1.5	1.05	1.5		0.466202	0.249352	0.494399	1.11	1.85	1.1	1.55	0.48	1.55	0.48
7 mM glucose	15.66	18.76	12.28	18.7	18.34	16.42	17.48	21.54	13.44	12.54		8.6	8.12	7.8	16.8	10.32	7.98	9.24	12.1	17.98	10.92
16.7 mM glucose	36.3118	35.07	40.8885	32.88	37.72	35.61	37.25	49.06	39	35.2		27.2917	30.51	31.94	30.39	24.65	29.3	35.3	23.54	29.06	32.07
F2f right	Control	My-Ffar4-KO
	628	669.25
	854.55	725.33
	683.33	986.79
	813.04	999.52
	963.16	856.21
F2g	Control				My-Ffar4-KO
<100	15.34	14.61	17.36		13.33	11.11	14.63
101-150	47.85	42.7	47.93		36.97	47.53	44.51
151-200	19.63	26.97	21.9		34.55	25.31	28.66
201-250	14.11	10.11	9.09		7.88	13.58	7.32
>251	3.07	5.62	3.72		7.27	2.47	4.88
F2h	Ffar4fl/fl													Csf1r-Cre;Ffar4fl/fl
8	20.3	21.5	20.8	21.8	22.2	21	21.3	19.9	20.5	23	22.1	21.6		20.8	20	20.1	21.4	21.5	21.5	20.4	22.4	21.1	22
9	21	22	20.5	21.7	22	23.6	21.6	20.6	21	23.4	23	22.4		21.1	21.1	21.1	21.6	21.6	21.6	21	22.8	21.6	22.5
10	21.5	22.6	21.5	22.7	23	23.8	22.6	20.3	22	24.1	23.2	23		21.5	22.4	21	21.6	21.5	22	21.5	23.4	22.3	23.1
11	22.5	23	22.5	23.2	23.2	24.2	23.3	21.3	22.5	24.6	24	23.4		21.8	22.1	23.5	22.1	22.5	22.6	22	23.8	22.6	24
12	22.2	23.5	23.2	23.5	24	24.6	23.5	22.3	22.6	24.8	24.3	23.6		22.1	22.5	23.8	22.8	23.5	22.9	22.4	24.3	22.8	24.3
13	23.2	24.3	23.8	24	25	25.4	24.2	22.5	23	25	24.8	23.8		22.5	23.5	24.1	22.5	24.5	23.3	23	24.6	23.2	24.6
14	24.3	24.1	24.3	25	24.6	25.5	24	22.5	23.3	25.5	25	24		22.8	23.3	24.5	22.1	24.8	23.6	23.4	25	23.6	24.9
15	24.6	25.1	24.8	25.5	25.2	26	24.8	23	23.8	26	25.4	24.2		23.5	23.7	25.5	22.1	25.4	24	23.6	25.4	23.8	25.2
16	25	25.3	26.2	26	25	26.8	25.2	23.8	24	26.3	25.8	24.6		24.5	24.1	25.9	23.4	26.1	24.4	24	25.5	24.2	26
17	25.2	26	26.5	26.6	25.5	26.5	25.8	24.3	24.3	26.7	26	24.8		25.5	24.3	26.3	23.9	26.5	24.8	24.3	25.9	24.8	26.4
18	26	26.5	26.2	27.1	25.8	27	26.2	25.2	24.7	26.9	26.5	25		25.9	24.3	26.7	24.5	27	25.3	24.9	26.4	25.3	26.5
19	26.5	27.3	26.5	27	25.5	27.2	26.8	26	25.1	27.2	27	25.4		26	24.5	27.3	24.7	27.1	25.7	25.3	27	25.8	27
20	27	27.6	28	27.2	27	28.2	26.5	26.6	25.5	27.6	27.5	25.6		26.3	24.7	27.5	25.2	26.8	26.3	25.7	27.4	26.3	27.4
21	27.9	28	28.2	27.4	27.5	28.8	26.2	27	26	27.9	27.8	25.9		26.5	26.5	27.7	25.4	27	27	26.2	27.4	26.8	27.6
22	28.4	29	28.2	29.5	26	27.1	28.1	27.2	26.3	28.4	28.3	26.1		26.8	26.4	28.3	25.5	26.8	27.5	26.6	28.3	27	27.6
23	28.5	27.8	27.8	28.9	27.2	29	28.1	27.2	26.8	28.8	28.6	26.5		27.1	27.3	28.4	25.9	27.2	28	26.9	28.5	27.3	28.1
F2i
Time (min)	Ffar4fl/fl												Csf1r-Cre;Ffar4fl/fl
0	109	137	144	176	134	136	147	123	161	177	116		198	196	197	223	167	180	244	161	154	111
15	265	293	316	345	355	296	426	319	354	385	292		331	345	331	455	353	379	355	332	469	355
30	208	181	281	234	239	216	302	281	252	321	301		421	311	285	402	326	335	382	425	441	369
60	149	167	188	228	142	214	198	156	165	288	254		381	239	171	332	198	200	319	315	243	188
120	96	98	82	118	118	135	109	156	109	135	117		132	128	113	122	105	123	103	122	143	90
F2j
Time (min)	Ffar4fl/fl									Csf1r-Cre;Ffar4fl/fl
0	0.64	1.69	0.59	1.07	0.83	1.47	1.57	0.94		1.01	1.12	1.26	1.2	1.59	0.31
15	2.44	2.84	1.98	3	3.92	2.69	1.57	2.37		1.52	1.7	1.5	2.95	0.93	1.78
30	1.63	0.71	0.48	1	1.29	1.37	0	0.44		0.41	1.23	0.42	1.96	0.44	0
F2k	Ffar4fl/fl									Csf1r-Cre;Ffar4fl/fl
2.8 mM glucose	3.92	2.14	0.73	0.31	0.84	1.33	1.28			0.68	0.61	0.64	3.1	0.19	2.12	0.87
7 mM glucose	14.88	16.78	14.01	12.25	13.11	17.23	18.52	15.34		10.34	7.51	6.49	5.14	14.49	12.12	13.33
16.7 mM glucose	46.08	43.83	45.48	37.01	40.76	38.22	35.33			29.34	33.74	25.13	30.35	25.24	35.77	38.75	40.2
F2l	Control									Control + TUG-891									My-Ffar4-KO									My-Ffar4-KO + TUG-891
2.8 mM glucose	0.73	2.11	0.65	1.57	0.16	1.76	0.26	0.7		5.32	2.3	0.65	1.57	0.03	0.09	0.23	1.03		0.44	0.42	0.33	1.08	0.23	1.89	0.86	0.37		1.3	0.78	1.23	0.67	0.15	0.16	0.61	0.36
7 mM glucose	19.7	15.66	10.76	12.28	16.9	10.44	16.18			25.12	20.14	23.8	18.04	24.7	18.76	17.58	21.3		6.1	7.98	5.92	3.98	10.3	7.1	12.52	5.2		5.54	6.66	11.45	13	6.78	6.9	13.04	6.04
16.7 mM glucose	37.25	46.85	35.07	49.06	35.79	38.85	32.42	40.98		54.03	49.19	60.66	58.81	51.68	46.6	43.75	45.5		33.3	23.54	29.06	32.07	22.95	21.27	24.24	30.98		35.88	36.95	33.61	34.69	29.4	28.95	25.61	25.32
F2m	F4/80+/EGFP+ cells
	100
	72
	100
	58

## Sheet: Figure 3
F3a
Cytokime	Control					7mM glucose+ 20uM TUG-891
G-CSF	0.31	0	2.15	0.93		2.75	2	2.15	1.24
GM-CSF	0	0	0	0		0	0	0	0
IFNg	0	0	0.73	0.14		0	0	0.29	0.14
IL-1a	0	0	0	0.88		0.88	0	0	0
IL-1b	0	0	0	0		0	0	0	0
IL-2	0	0	0	0		0	0	0	0
IL-4	0	0	0	0		0	0	0	0
IL-5	0	0	0	0		0	0	0	0
IL-6	0	0.2	1.57	0.99		10.57	10.95	5.23	26.01
IL-7	0	0	0	0.19		0	0	0	0
IL-9	0	0	0	0		0	0	0	0
IL-10	0	0.48	0	0.12		0.24	0	0	0
IL-12 (p40)	0	0	0	0		0	0	0	0
IL-12 (p70)	0	0	0	0		0	0	0	0
IL-13	0	0	0	0		0	0	0	0
IL-15	0	0	0	0		0	0	0	0
IL-17	0	0	0	0		0	0	0	0
IP-10	0	0	0	0		0	0	0	0
MKC	0	0.12	0.61	0.18		0	0	0	0
MCP-1	0	0	0	0		0	0	0	0
MIP-1a	0	0	0	0		0	0	0	0
MIP-1b	0	0	0	0		0	0	0	0
MIP-2	0	0	0	0		0	0	0	0
RANTES	0	0	0	0		0	0	0	0
TNFa	0	0	0	0		0	0	0	0
TGFb	0	0	0	0		0	0	0	0
F3b left	Control									Control + TUG									My-Ffar4-KO									My-Ffar4-KO + TUG
1 hrs	0	0	0	0	0	0	0	0		2.82	4.83	0	0	0.59	0	3.85	0		0	0	0	0	0	0	0	0		0	0	0	0	0	0	0	4.53
2 hrs	0	0	0	0	0	0	0	0		7.01	10.37	7.85	8.66	9.53	1.85	4.02	5.55		0	0	0	0	0	0	0	0		0	0	0	0	0	0	0	7.88
48 hrs	0	0	0	0	0	0	0	0		6.98	7.49	8.6	13.62	8.34	6.84	9.61	13.1		0	0	0	0	0	0	0	0		0.12	3.6	1.14	0	1.67	0	0	0
F3b right	Control	My-Ffar4-KO
	389.528	289.715
	516.616	344.887
	318.624	553.477
	419.119	439.339
F3c	Control							My-q/11-KO
Control	0	0	0.53	0	0	0		0	0	0	0.21	0	0
+ TUG	0	8.92	5.63	2.77	10.22	6.57		0	0	1.35	2.21	0	0
+ PTX	0	0.53	0.63	0	0	1.22		0	0	0	1.22	0	0
+ TUG and PTX	1.12	7.33	4.25	12.77	8.13	3.57		0	0	3.21	0.59	0	0
F3d	Macrophage	b-cell
	0.55	0.22
	1.49	0.43
	0.77	0.02
	1.19	0.11
	1.34	0.33
	0.8	0.08
F3e	Il6fl/fl								Cd11c-Cre;Il6fl/fl
Control	2.61	1.78	0	0	0	0	0		1.25	2.22	0	0	0	0	0	0
with TUG	21.91	15.58	25.99	24.51	25.75	9.63	15.53		2.55	1.92	0	8.83	4.64	6.35	0	0
F3f	Il6fl/fl								Il6fl/fl + TUG-891								Cd11c-Cre;Il6fl/fl									Cd11c-Cre;Il6fl/fl + TUG-891
7 mM glucose	11.29	21.43	33.85	13.4	11.07	19.12	16.52		17.21	26.03	23.06	12.45	34.52	25.77	13.26		14.96	12.83	10.85	11.22	12.13	19.21	8.3	23.92		19.62	14.78	13.31	11.22	18	13.72	10.68	19.88
16.7 mM glucose	31.2	40.69	27.61	50.13	51.53	45.15	37.05		63.39	70	48.91	48.52	54.27	45.06	45.99		30.36	25.78	19.43	32.27	41.44	14.45	31.85	43.32		47.72	27.94	22.66	42.14	30.69	29.95	31.99	38.64
F3g
Time (min)	Il6fl/fl								Cd11c-Cre;Il6fl/fl
0	144	109	179	121	174	147	118		133	130	141	119	99	116	193	207
15	354	371	368	352	357	309	347		423	415	412	495	323	296	515	474
30	218	188	258	296	264	177	225		268	279	366	446	274	232	359	392
60	179	126	205	172	224	169	203		171	160	312	228	190	149	284	287
120	112	130	134	154	172	122	111		123	125	139	132	119	101	146	134
F3h
Time (min)	Il6fl/fl								Cd11c-Cre;Il6fl/fl
0	0.49	0.6	1.22	0.92	0.91	0.64	0.93		0.93	0.69	0.59	0.7	0	1.25	0.97	0.59
15	3	2.08	3.98	2.78	2.32	2.04	2.28		2.4	1.68	2.84	0.72	1.76	0.97	2.44	1.16
30	0.7	0.75	1.03	0.94	0.8	0.72	0.3		1.12	1	1.05	0.53	0.44	1.44	1.12	1.13

## Sheet: Figure 4
F4a	Control											Control + IL-6											My-Ffar4-KO											My-Ffar4-KO + IL-6
7 mM glucose	20.44	11.54	19.7	15.66	16.76	12.28	16.9	15.44	16.18			27.36	19.18	29.46	19.42	24.82	14.04	21.96	19.6	26.2	23.4		7.98	9.24	6.1	7.98	12.92	13.98	10.3	7.1	4.52	5.2		16.8	6.48	10.32	21	15.8	17.42	16.33	19.82	24.6
16.7 mM glucose	39	35.2	37.25	46.85	35.07	49.06	35.79	38.85	32.42	40.98		52.2	58.2	48.16	49.51	57.44	54.02	40.5	43.2	51.2			31.2	29.3	35.3	23.54	29.06	32.07	22.95	21.27	24.24	30.98		60.7	46.2	42.75	42.81	41.78	48.39	50.3	52.2	51.2
F4b
Week	Control											b-cell-Il6ra-KO
8	23.8	23	22.6	23.6	22.7	22.3	24.1	21.5	19.8	19.9		22.6	22.9	23.9	22.6	20.8	21.6	20	19.8	21.5	21	18
9	25.6	23.6	23.3	24.7	23.4	23.2	26.2	22	19.9	20.1		23.7	25.1	25.2	23.8	21.7	23.1	21.7	21.6	23.3	21.8	18.8
10	26.5	24.2	23.6	25	24.4	24.8	27.2	23.8	20.9	21.6		24.1	25.1	25.4	25.4	22.4	23.6	21.9	23	24.6	23	19.1
11	26.2	25.1	24.5	25.3	24.7	24.9	27.1	23.5	23	22.5		24.3	25.6	25.9	25.4	23.1	24.1	22.7	23.3	24.8	24.1	20
12	26.9	25.3	25.3	25.2	25.8	26.1	27	24.3	24.5	23.4		24.2	25.7	26	25.4	23.1	24.5	22.6	23.7	25.1	25.1	21.1
13	27.2	25.8	25.2	25.5	26	26.2	27.5	24.5	25.3	24.2		24.6	26.2	26.5	26.5	23.5	24.9	23.5	24.6	25.6	26.6	21.5
14	27.3	25.9	25.3	25.3	26.1	26.2	28	24.9	25.8	24		25	26.6	27.2	27.4	23.2	25.6	23.9	25.7	25.9	26.8	22.4
15	27.7	26.3	25.8	26.2	26.2	26.8	28.7	26.6	26.2	25.2		25.1	27.9	27.7	28.2	24	25.4	24.6	26.6	26.6	26.9	23.7
16	27.9	26.7	26	26.5	26.7	27.2	29	26.9	26.8	25.5		25.5	28.1	27.9	28.5	24.5	25.9	24.9	26.9	26.9	27.1	23.3
17	28.4	27.1	26.4	26	26.9	27.6	29.4	27.2	27.3	25.6		25.9	28.4	28.1	28.7	25	26.4	25.2	27.1	27.2	27.2	23.8
18	28.6	27.4	26.7	26.4	27.2	27.9	29.7	27.4	27.4	26		26.1	28.8	28	28.4	25.5	26.5	25.6	27.4	27	27	24
19	28.7	27.7	26.7	26.1	27.5	28.3	29.8	27.4	27.6	26.1		26.2	29.1	28.1	28.7	26.3	26.6	26.1	27.5	27.1	27.2	24.1
20	28.8	27.9	27.1	27	27.6	28.1	30.2	27.9	28	25.9		26.5	29.6	29.2	29	25.9	26.9	25.9	27.9	27.3	27.3	24.4
21	28.6	28.4	27.5	27.1	28.1	28.5	30.6	28.6	28.1	26.3		26.2	29	28.9	29.5	26.3	27.5	26.3	28.3	28.2	27.3	24.5
22	30.2	29.2	27.6	27.5	28.4	28.9	31.4	29.5	27.9	26.6		26.7	30.1	30	29.9	27.6	28.4	28.1	28.5	29.4	27.6	24.8
23	29.8	28.7	27.4	28	28.6	29	31.8	29.2	28.3	26.7		26.9	30.3	30.1	29.9	26.9	28.2	27.4	28.4	29.3	27.5	25
F4c
Time (min)	Control												b-cell-Il6ra-KO
0	163	184	215	186	208	169	185	155	187	160	165		163	162	188	145	199	193	166	164	116	175
15	391	344	346	326	411	369	259	292	305	350	388		401	408	433	374	393	419	455	395	378	368
30	209	299	267	274	229	285	231	262	255	244	197		239	348	338	307	308	355	360	372	329	320
60	178	163	157	203	159	263	141	163	175	178	166		188	179	304	225	206	195	244	228	155	152
120	112	121	120	170	119	136	122	125	147	133	115		112	126	144	115	110	97	154	125	86	133
F4d
Time (min)	Control									b-cell-Il6ra-KO
0	0.7	1.16	0.86	1.73	1.13	1.08	1.23	1.07		1.34	0.98	0.78	0.87	1.05	1.26	0.7
15	2.79	2.67	3.29	2.78	2.64	2.81	1.85	1.96		1.96	2.28	2.13	1.96	2.03	1.96	1.66
30	1.14	1.48	0.65	2.05	1.1	1.1	1.13	1.3		1.81	1.92	1.13	1.63	1.07	1.39	1.15
F4e	Control										b-cell-Il6ra-KO
7 mM glucose	16.05	15.2	18.79	23.1	23.06	21.04	19.38	26.372	18.775		15.86	13.89	16.8	18.56	10.24	12.4	15.8	13.8
16.7 mM glucose	49.72	43.01	44.6	38.83	35.71	33.32	38.78	42.075	32.288		41.79	30.83	34.89	36.86	26.28	24.17	34.59
F4f	Control											Control + IL-6										b-cell-Il6ra-KO											b-cell-Il6ra-KO + IL-6
7 mM glucose	16.05	13.2	18.79	23.1	23.08	23.06	21.04	14.38	13.77	14.05		25.44	24.31	23.34	20.27	30.37	24.62	21.81	25.25	26.63		15.86	13.89	16.8	18.56	10.24	12.4	15.8	21.8	14.54	18.04		13.63	17.3	13.78	22.85	19.75	22.74	15.33
16.7 mM glucose	49.72	43.01	44.6	38.83	43.15	35.71	33.32	31.78	47.17	43.95		53.59	55.72	60.62	56.22	50.74	69.23	49.96	40.46	45.18		41.79	30.83	34.89	39.86	34.97	40.19	26.28	24.17	34.59	33.95		34.51	37.46	41.15	39.28	30.46	29.59	31.28
F4g	Control									Control + TUG-891									b-cell-Il6ra-KO										b-cell-Il6ra-KO + TUG-891
7 mM glucose	16.05	13.2	18.79	23.1	23.08	23.06	11.04	14.38		24.81	28.46	24.91	23.05	20.95	30.44	24.29	26.03		15.86	23.89	16.8	18.56	10.24	12.4	15.8	21.8			10.68	17.5	14.2	13.43	12.25	14.12	17.55
16.7 mM glucose	49.72	43.01	44.6	38.83	43.15	35.71	33.32	31.78		50.34	44.42	48.88	45.19	52.33	55.48	42.07	49.4		41.79	30.83	34.89	39.86	24.97	20.19	26.28	24.17	34.59		27	43.25	26.17	25.19	35.19	38.59	31.94

## Sheet: Figure 5
F5a
Week	HFD Control													HFD My-Ffar4-KO
8	21.8	21.8	23.1	22.9	21.7	23.2	26.5	20.2	22.1	19.3	22.7	23.5		23.9	24	22.9	23	21.4	20.4	26.3	19.6	19.2	22.4	22.7
9	22	22.8	23.7	23.3	21.9	25	28.1	21.3	23.3	21.7	24.5	24.8		24	24.4	23.7	24.7	22.7	24.1	28	21.4	20.5	23.7	24.1
10	24.7	23.7	24.3	24.9	22.2	26.4	29.4	21.5	23.9	21.8	25.2	25.1		24.8	25.4	24.7	26.1	23.9	25.7	28.9	22.2	20.7	23.8	25.6
11	26.3	24.9	25.3	25.7	23.4	27.8	28	23	24	22.1	26.3	27.6		26	26.3	25.3	27.2	24.9	26.6	30.1	22.9	22.2	25.2	26.8
12	26.8	25.9	26.2	26.7	23.9	29.7	24.3	24.1	24.3	22.3	27.8	29.9		26.8	27.5	26.4	28.8	25.8	27.9	32.5	23.7	23.6	26.8	28.3
13	27.3	27	27	29	24.5	32.1	33.6	25.1	25.8	23	29	31.8		27.6	27.9	27.3	29.7	27.5	29.9	34.5	25	23.8	28	30.4
14	28.4	28.9	28.1	30	25.2	32.7	35.1	25.3	25.5	23.7	29.4	32.1		28.7	29.5	28.7	31.2	27.4	28.9	34.8	25.5	24.4	28.2	30.8
15	28.7	30.9	29.8	31.7	26.5	34	36.1	26.2	26.4	24.5	30.7	32.2		29.4	29.6	30.1	32.5	27.9	29.9	36.4	25.8	25.3	30.1	32
16	28.4	30.8	29.2	32.2	26.8	34.9	36.8	27.2	26.9	24.6	32.1	33.6		29	29.5	30.4	32.1	28.8	30.3	37.8	26.5	25.8	31	34.3
17	29.3	31.4	29.7	33	27.5	36.1	37	27.8	26.4	24.1	32.6	34		30.3	30.2	31.5	33.1	29.7	31.1	38	26.5	26	30.7	34.2
18	29.6	32.5	31	34	29.1	38	37.8	28.5	27.2	24.5	34.8	36.7		31.6	30.6	32.4	34.8	30.7	32.6	40	27.2	26.9	30.3	36.2
19	30.5	34	32.1	35.3	30.4	39.2	38.6	28.8	27.6	25	36.3	37.8		33.4	31.3	34.2	36.1	32.3	34.4	41.7	27.4	27.5	31.4	37.3
20	31.1	34.8	33.8	36.1	31.5	40.3	40.1	29.4	28.1	26	38.4	40.2		34.6	32	34.8	37.4	32.8	36	43	27.8	28.3	33.1	39
21	31.1	36.2	35.3	37.2	32.4	41	41.3	29.7	27.4	26	38.5	39.8		35	32.5	35.9	38.8	33.2	35.9	43.8	28.1	28.3	33.2	39.4
22	31.7	37.3	37.1	38.1	33.3	42.6	41.4	30.4	28.3	26.5	39.4	40.6		36.6	33.8	37.7	40	34	37.4	44.1	28.2	29	33.1	40.1
23	32.4	37.6	37.2	38.5	33.4	42.1	40.8	30	29.3	26.6	39.2	40.8		36.6	34.6	35.3	40.9	33.9	35.7	43.2	27.9	28	33	40
F5b
Time (min)	HFD Control													HFD My-Ffar4-KO
0	227	189	278	192	228	264	248	127	250	212	196	198		199	140	221	251	215	214	178	198	223	196	181
15	496	377	446	367	433	491	492	421	506	514	429	532		449	324	459	482	461	510	495	432	462	394	432
30	529	410	423	505	503	400	498	277	494	429	517	483		383	309	497	585	597	554	510	367	366	402	376
60	620	244	464	398	404	368	477	335	390	443	479	412		341	167	319	509	620	522	348	302	361	349	327
120	371	151	238	181	161	298	292	183	307	335	283	383		188	125	147	294	360	435	250	287	271	243	327
F5c
Week	HFD Control							HFD b-cell-Il6ra-KO
8	22	20.6	22.9	23.5	22.4	21.4		23.8	22.4	23	22.3	20.9	20.6	20.3	23.1
9	22.9	21.3	23.2	25.4	23.2	22.6		25.4	22.8	23.6	23.2	21.5	21.4	21.2	24.2
10	24.2	22.3	24.1	26.5	25.3	23.9		26.5	24	24.2	24.1	22.5	22.4	21.6	24.7
11	25	22.8	25.1	27.6	27.3	25.8		27.9	24.9	25	25.1	22.8	22.4	21.9	25.7
12	25.5	23.2	26.1	28.4	28	26.4		28.5	26.2	27	26.4	23	22.8	22.4	26.5
13	27	23.4	26.8	29	28.4	27.1		29	26.5	27.4	28	23.6	23.4	22.8	27
14	27.5	24	27.3	29.6	29.1	27.8		29.6	27	28	28.6	23.9	23.6	23	27.7
15	28	24.3	27.9	30.4	30	29		30.4	27.7	28.6	29	24	24.3	23.2	28.4
16	29.2	25	29.1	32	31.9	29.4		32	28	29.3	29.6	24.6	25	24	29.3
17	30.6	26	29.9	33.1	33.4	30.5		33.1	28.6	30.1	30.6	24.9	25.4	24.3	30.1
18	31	26.6	30.2	34.2	34.6	32		34.2	28.8	31	31.2	25.3	25.6	25	31.3
19	31.8	27.3	30	35	34.5	32.6		36.2	29	32	32	26	26	25.6	31.5
20	32.1	27.8	30.8	35.3	35	33.2		37.2	30	32.2	32.4	26.5	27	26.2	32
21	32.6	28.2	31.1	35.8	34.5	33.8		37.5	30.5	32.5	32.6	27	27.5	26.8	31.7
22	33	28.7	31.5	36.3	35.1	34.8		38.2	31.2	33	33.1	27.2	28	27.2	32.7
23	33.4	29.3	31.9	36.8	36.1	35.3		38	31.9	33.6	33.6	27.9	28.7	28	33.2
F5d
Time (min)	HFD Control							HFD b-cell-Il6ra-KO
0	161	200	176	191	182	157		206	148	254	162	143	154	209	230
15	455	368	401	363	341	422		598	376	396	277	224	369	330	334
30	400	394	348	505	354	354		582	194	588	382	221	370	360	435
60	318	282	280	389	281	288		384	244	443	297	167	325	284	306
120	135	183	128	176	145	182		189	153	207	239	127	160	143	210
F5e	ND	HFD
	1.8	4.6
	1.4	9
	1.7	10.2
	1.1	5.6
	1.5	5.5
	2.8	4.9
F5f	ND	HFD
	1.30046	0.527039
	0.744557	0.416879
	1.13531	0.256823
	0.804356	0.431163
	1.05147	0.221175
	0.963847	0.18554
F5g	ND	HFD
	1.2823	1.49282
	0.822967	1.1866
	1.19617	0.593301
	0.736842	1.11962
	0.880383	0.813397
	1.08134	1.26316
F5h left	ND									HFD
Control	0	0	0	0	1.088	1.235	1.73	0		0	0	0	0	0	0	0	0
with TUG	9.24	9.4	8.38	3.83	13.53	22.24	6.14	15.48		0	0	0	0	1.63	0	0	2.39
F5h right	ND	HFD
	477.299	696.602
	389.345	525.493
	328.712	344.36
	409.323	508.028
	527.625	252.845
F5i	WT ND									WT ND+ TUG-891									WT HFD									WT HFD+ TUG-891
7 mM glucose	20.96	20.49	12.86	19.09	14.14	18.66	14.75	15.31		25.55	26.62	23.59	19.63	27.51	27.91	19.69	22.6		24.67	22.34	23.38	18.5	27.22	24.8	21.18	14.35		19.99	25.98	18.44	24.08	18.32	18.2	20.3	18.7
16.7 mM glucose	29.82	36.07	28.81	34.58	33.42	35.81	39.14	33.61		42.7	57.57	36.98	39.96	40.02	45.81	33.58	43.34		54.78	47.04	37.4	37.09	40.53	37.13	48.41	46.1		45.15	39.83	43.94	41.89	39.74	36.67	58.76	32.19
F5j	WT ND									WT ND+ IL-6							WT HFD								WT ND+ IL-6
7 mM glucose	12.86	14.14	18.66	14.75	18.83	10.58	16.34	12.78		22.44	27.33	21.52	18.98	24.81	29.25		14.35	21.18	21.48	16.01	16.42	21.72	22.32		22.44	27.33	21.52	18.98	24.81	29.25
16.7 mM glucose	29.82	36.07	28.81	34.58	33.42	35.81	39.14	33.61		33.34	56.04	36.86	53.95	50.46	39.96		37.13	48.41	46.1	29.57	35.68	32.89	39.95		33.34	56.04	36.86	53.95	50.46	39.96
F5k left
Time	WT-ND																																															WT-HFD
0	8.8	6.8	6.6	4.4	3.2	3.2	2.9	2.2	9.2	0.3	0.1	0.3	0.3	0.2	0.3	0.3	0.3	0.6	0.3	0.3	0.5	2.5	0.1	0.1	0.5	0.1	0.1	0.3	0.1	0.4	0.3	0.4	0.4	0	0.3	0.3	0.4	0.4	0.5	0	0.3	0.3	0.4	0.3	0.4	0.2		0	2.8
2	3	6	5.9	0	2.5	2.6	2.3	1.7	8.5	0.3	0.1	0.4	0.4	0.4	0.3	0.4	0.3	0.5	0.4	0.3	0.5	2.5	0.1	0.1	0.4	0.1	0.1	0.3	0	0.3	0.3	0.3	0	0.1	0.3	0.3	0.4	0.4	0.4	0	0.3	0.3	0.3	0.3	0.4	0.2		0.1	2
4	3.1	6.4	7.2	2.4	2.2	2.5	2.1	1.6	8	0.1	0	0.4	0.3	0.2	0.3	0.3	0.3	0.5	0.3	0.3	0.5	2.7	0.3	0	0.4	0.1	0.3	0.3	0.1	0.1	0.4	0.4	0.3	0.1	0.3	0.1	0.3	0.3	0.5	0	0.1	0.3	0.3	0.1	0.3	0.1		0	2.8
6	4.2	7.1	7.6	1	2.2	2.3	1.8	1.7	7.5	0.1	0	0.3	0.3	0.2	0.1	0.4	0.4	0.5	0.3	0.3	0.5	2.5	0.4	0.1	0.4	0.3	0.3	0.1	0.1	0.1	0.5	0.3	0.1	0.1	0.4	0.1	0.3	0.3	0.5	0	0.3	0.3	0.4	0.3	0.3	0.1		0.7	2.7
8	6.6	8.8	8.1	2.3	2.2	2.3	1.8	1.3	7.2	0.1	0	0.1	0.3	0.2	0.1	0.3	0.3	0.5	0.3	0.1	0.5	2.5	0.3	0	0.3	0.1	0.1	0.3	0.1	0.3	0.4	0.3	0.1	0.3	0.1	0.1	0.1	0.4	0.5	0.1	0.3	0.3	0.3	0.3	0.3	0.2		1.6	1.9
10	16.1	9.1	8.9	3.8	1.9	2.2	1.4	1.6	6.4	0.3	0.1	0.1	0.3	0.4	0.1	0.1	0.3	0.5	0.3	0.1	0.3	2.5	0.3	0.1	0.4	0.1	0	0.3	0.1	0.4	0.4	0.3	0.3	0.3	0.3	0.1	0.1	0.4	0.5	0.1	0.3	0.3	0.3	0.3	0.3	0.2		1.9	1.7
12	16.2	9.4	9.2	4.2	1.7	2.1	1.5	1.3	6.4	0.1	0	0.3	0.1	0.5	0.1	0.3	0.3	0.4	0.3	0.3	0.5	2.5	0	0.3	0.4	0.1	0.1	0.3	0.1	0.1	0.4	0.3	0.3	0.1	0.1	0.1	0.3	0.1	0.5	0.3	0.1	0.3	0.3	0.3	0.3	0.1		2.9	1.5
14	15.9	9.4	9.1	4	1.7	1.8	1.5	1.3	6.1	0.3	0	0.3	0.1	0.4	0.1	0.4	0.3	0.8	0.3	0.3	0.3	2.5	0	0.1	0.3	0.1	0.1	0.1	0.1	0.1	0.4	0.1	0.3	0.1	0.1	0.3	0.1	0.3	0.4	0.1	0.4	0.3	0.1	0.3	0.3	0.1		1.9	2.1
16	15.8	9	8.9	4	1.7	1.7	1.2	1	5.5	0	0	0.3	0.1	0.4	0.1	0.1	0.3	0.4	0.3	0.3	0.5	0	0.3	0.1	0.3	0.1	0.1	0.3	0.1	0.1	0.4	0.3	0.1	0.1	0.1	0.1	0.1	0.3	0.4	0.1	0.1	0.3	0.1	0.1	0.3	0.1		2	1.7
18	15.7	8.9	8.6	3.7	1.5	1.4	1.4	1	4.8	0.1	0	0.1	0.3	0.5	0.3	0.1	0.4	0.4	0.3	0.1	0.4	2.7	0.4	0.1	0.3	0.1	0.1	0.3	0.1	0.1	0	0.4	0.3	0.1	0.1	0.1	0.1	0.3	0.5	0	0.1	0.3	0.1	0.3	0.3	0.1		2.3	0.6
20	15.5	8.5	8.3	3.7	1.5	1.5	1.2	1.2	4.9	0	0	0.1	0.3	0.1	0.1	0.3	0.4	0.4	0.1	0.1	0.5	2.4	0.4	0	0.3	0.1	0.1	0.3	0.1	0.3	0.3	0.3	0.1	0.1	0.1	0.1	0.1	0.4	0.4	0	0.1	0.3	0.3	0.1	0.1	0.1		2.6	1
22	15.3	8.4	8.1	3.3	1.2	1.5	1.1	1	4.4	0	0.1	0	0.3	0.2	0.1	0.4	0.3	0.5	0.1	0.1	0.3	2.5	0.3	0.1	0.4	0.1	0.1	0.1	0	0.1	0.3	0.1	0.1	0	0.1	0.1	0.1	0.3	0.4	0	0.1	0.3	0.3	0.1	0.4	0.1		2.7	0.6
24	15.3	8.5	8.3	3.5	1.1	1.4	1.2	1	4.4	0	0.1	0	0.1	0.1	0	0.1	0.3	0.6	0.1	0.1	0.4	2.7	0.3	0	0.3	0.1	0.1	0.1	0	0.3	0.1	0.1	0.4	0	0.1	0.1	0.1	0.3	0.4	0	0.1	0.3	0.3	0.1	0.4	0.1		2.4	1
26	15.3	8.6	8.4	3.6	1.4	1.3	0.6	0.6	4.2	0.1	0.1	0	0.1	0	0.1	0.1	0.1	0.5	0.1	0.3	0	2.4	0.3	0	0.3	0.1	0	0.1	0	0.3	0.3	0.1	0.3	0.1	0.1	0.3	0.1	0.3	0.5	0	0.1	0.3	0.5	0.1	0.3	0.1		2.7	0.7
28	15	8.4	8.3	3.3	1.2	1.4	1.2	0.7	3.8	0.1	0.1	0	0.3	0.1	0	0.1	0.3	0.5	0.1	0.5	0.1	2.4	0.4	0.1	0.3	0.1	0.1	0.3	0	0	0.3	0.1	0.1	0.1	0.1	0.3	0.1	0.1	0.5	0	0.1	0.1	0.3	0	0.1	0.1		1.9	0.1
30	14.8	7.3	7.2	3.1	1.2	1.2	1	0.6	4.4	0.4	0.1	0.1	0.3	0.1	0	0.3	0.3	0.6	0.3	0.4	0	2.9	0.4	0.1	0.4	0.1	0.1	0	0	0.1	0.4	0.1	0.1	0.1	0.3	0.1	0.1	0.3	0.4	0	0.1	0.3	0.1	0.1	0.1	0.1		2.9	0
32	14.2	7.7	7.5	3.1	1	1.3	1	0.5	4.2	0.3	0.1	0	0.3	0.1	0	0.3	0.3	0.8	0.4	0.4	0	2.5	0.4	0.1	0.1	0.4	0.1	0.1	0	0.3	0.9	0	0.1	0	0.1	0.1	0	0.3	0.4	0	0.1	0.1	0.1	0.1	0	0.1		3.3	0
34	14.1	7.8	7.5	2.8	0.8	0.9	0.7	0.4	4.2	0.1	0.1	0.3	0.4	0.2	0.1	0.4	0.3	0.8	0.3	0.1	0.1	2.7	0.3	0.1	0.3	0.3	0	0.1	0	0.1	0.7	0.1	0.3	0	0	0.3	0	0.1	0.4	0	0.1	0.3	0.1	0.1	0.1	0.1		2.9	0.5
36	14.4	7.9	7.8	3.1	0.8	0.9	0.7	0.7	3.8	0.1	0.1	0.4	0.4	0.2	0	0.3	0.3	0.8	0.4	0.1	0.1	2.5	0.3	0.3	0.1	0.1	0	0.1	0.1	0.1	0.7	0.1	0.3	0	0	0.4	0	0.1	0.4	0	0.3	0.3	0.3	0.1	0.1	0		1.3	2.8
38	14.1	8	7.9	2.9	0.7	0.8	0.8	0.4	4.4	0.4	0.1	0.3	0.3	0.2	0.1	0.4	0.3	0.8	0.4	0.1	0.3	2.5	0.3	0.1	0.3	0.1	0	0.1	0.1	0.1	0.5	0.1	0.1	0.1	0.1	0.3	0	0.1	0.5	0	0.3	0.3	0.1	0.1	0.1	0		1.6	2.8
40	14	8	7.9	2.6	0.8	0.8	0.7	0.4	4.2	0.4	0.4	0.4	0.1	0.2	0	0.4	0.1	0.8	0.4	0.4	0.5	2.5	0.3	0	0.3	0.1	0	0.1	0.3	0	0.4	0.1	0.1	0.1	0	0.1	0	0.1	0.5	0.1	0.4	0.1	0.1	0.1	0	0.1		1.6	2
42	13.7	7.8	7.7	2.6	0.7	0.6	0.6	0.5	3.4	0.3	0.3	0.3	0.1	0.4	0.3	0.3	0	0.8	0.1	0.4	0.3	2.7	0.3	0	0.4	0.1	0	0.1	0.1	0	0.4	0.1	0.1	0	0.3	0.3	0	0.1	0.4	0.1	0.3	0.1	0.1	0	0.1	0		2	1.8
44	13.1	7.2	7.1	2.2	0.8	0.6	0.6	0.6	2.3	0.4	0.3	0	0	0.5	0.3	0.3	0.1	0.8	0.1	0.5	0.5	2.8	0.5	0.1	0.1	0.1	0	0.1	0	0	0.3	0.1	0.1	0	0	0.1	0.1	0.1	0.3	0	0.1	0	0.1	0	0.3	0		2.3	1.3
46	13.2	7.4	7.3	2.2	0.7	0.6	0.3	0.4	1.5	0.1	0.1	0.1	0	0.5	0.3	0.4	0.1	0.4	0.1	0.5	0.5	2.4	0.5	0.1	0.1	0.4	0.3	0.1	0	0.1	0.5	0.1	0.1	0.1	0.1	0.1	0.1	0.1	0.3	0	0.1	0.1	0.1	0	0.3	0.1		2.5	1.8
48	12.8	7.2	6.9	2.3	0.6	0.5	0.6	0.5	1.7	0.1	0.3	0.1	0	0.5	0.3	0.3	0.1	0.4	0.3	0.4	0.5	2.5	0.9	0	0	0.3	0	0.3	0	0.3	0.7	0	0.1	0.1	0	0	0	0.3	0.3	0.1	0.1	0.1	0.1	0.1	0.3	0		2.7	2.4
50	12.8	7	6.8	2.1	0.6	0.3	0.3	0.2	0.4	0.1	0.1	0.1	0.1	0.5	0.3	0.4	0.3	0.5	0.3	0.3	0.5	2.4	0.8	0	0.3	0.3	0.1	0.3	0	0.3	0.5	0.1	0.1	0	0.1	0.1	0	0.3	0.4	0	0.1	0.3	0.1	0	0.4	0.1		1.5	2.4
52	12.7	7.1	6.9	2.1	0.4	0.4	0.3	0.1	0	0.1	0.3	0.3	0.3	0.4	0.1	0.3	0.3	0.6	0.3	0	0.5	2.4	0.8	0.1	0.3	0.4	0	0.1	0	0.4	0.5	0	0	0	0	0	0	0.1	0.4	0	0	0.1	0.1	0	0.1	0		1.7	1
54	12.8	7.1	6.9	2.2	0.3	0.4	0.1	0.5	0.6	0.3	0.3	0.3	0.3	0.4	0.1	0.3	0.1	0.1	0.4	0.1	0.3	2.3	0.5	0.1	0.3	0.1	0.3	0.1	0	0.1	0.3	0.1	0.1	0	0	0.3	0	0.1	0.4	0	0.3	0.4	0.1	0	0.1	0.1		1.2	1.3
56	12.3	6.8	6.7	1.8	0.1	0.4	0.1	0	1.2	0.4	0.3	0.4	0	0.2	0.1	0	0.1	0	0	0	0.3	2.2	0.5	0.1	0.1	0.3	0	0	0	0	0.7	0	0.1	0	0.1	0	0	0	0.4	0	0.1	0.3	0.1	0	0.3	0		5	1.7
58	12.2	6.8	6.7	1.7	0.1	0.3	0	0.2	1.1	0.4	0.3	0.5	0.1	0.4	0.3	0	0.1	0	0	0.3	0.3	2.2	0.4	0.3	0.1	0.3	0	0.1	0	0.1	0.7	0.1	0.3	0.1	0	0	0.1	0	0.4	0	0.3	0.1	0.1	0	0.1	0		4.3	1.3
60	12.3	7	6.8	1.8	0	0	0	0	2.7	0.4	0.3	0.5	0.1	0.4	0.1	0	0.1	0.3	0	0.3	0.5	2.2	0.4	0.3	0.1	0	0.1	0.1	0.1	0.1	0.5	0.1	0.5	0.1	0.1	0	0.3	0.1	0	0	0.1	0	0	0	0.1	0		0	0.5
62	13.7	8.5	6.9	3.5	1.2	1.2	0.7	0.6	4.4	0.8	1.1	0.8	-0.1	0.7	1.2	1	1	0.4	0.4	0.3	0.3	2.8	0.5	0.8	1.2	0.8	0.5	0	0.4	0.5	0.9	0.1	0.1	0.4	0.8	0.1	-0.3	0.5	0.8	0.6	0.7	0.8	0.8	0.6	0.7	0.6		-3	-1
64	12.8	7.4	5.9	2.4	0.6	0.5	0.3	0.5	3.6	0.4	0.9	0.7	0	0.7	0.9	0.8	0.9	0.5	0.5	0.3	0.3	2.7	0.8	0.5	1.1	0.6	0.4	0	0.3	0.6	0.9	0.3	0	0.3	-2	0.1	-0.3	0.4	0.8	0.5	0.7	0.6	0.8	0.5	0.7	0.6		-1	-2
66	12.6	7.1	5.3	2.1	0.3	0.8	0.1	0.7	3.8	0.1	0.7	0.5	0	0.5	0.8	0.5	0.6	0.5	0.7	0	0.3	2.4	0.4	0.6	0.8	0.6	0.5	0	0.5	0.4	1.2	0.4	0.1	0.1	0.3	0.1	-0.1	0.5	0.7	0.4	0.5	0.5	0.7	0.5	0.7	0.5		-1.7	-2.5
68	14.4	30.5	8.3	5.5	4.2	3.5	3.7	2.9	5.3	0.3	0.7	0.5	0	0.4	1.1	0.7	0.8	0.5	0.5	0	0.1	2.3	0.3	0.6	0.7	0.6	0.4	0	0.3	0.5	1	0	0	0.1	0.3	0	-0.1	0.5	0.7	0.4	0.4	0.5	0.5	0.5	0.5	0.4		-2.9	-2.1
70	27.1	32.5	34.4	5.5	7.6	7	7	5.8	-0.5	0.3	0.8	10.1	0.1	0.4	0.7	0.5	0.6	0.6	0.5	0.3	0.9	2.4	0.3	0.5	0.8	0.6	0.4	0	0.4	0.4	1.2	0	0	0.3	0.3	0.1	0.1	0.5	0.5	0.4	0.5	0.5	0.5	0.4	0.4	0.5		-2.1	-2.6
72	27.5	33	35	8.1	9.6	8.3	7.9	17.9	11.5	13.9	21.3	16.7	11.6	2.7	19.1	1.6	8.1	3.7	1.2	8	15.8	3	1.2	30.4	18.7	9.7	17.7	1.3	0	0.4	0.7	0.1	1.1	0.3	0	0.1	0	4.6	0.9	0.4	0.5	5.6	1.1	0.3	0.4	0.8		-4.6	-2.1
74	28.1	33.7	35.8	24.1	10.4	9.3	9.8	16.8	10.2	0.6	6.1	1.2	5.7	2.6	10.5	10.1	5.6	12.4	15	3.1	5.2	12.7	14	1.2	-0.1	4.9	1.8	16.3	9.1	6.6	24.8	13.4	23	3.8	10	10	8.8	10.6	9.1	14.2	7.4	2.6	12.6	13.3	7.4	12.4		-2.5	-2.3
76	23.6	26.5	28.7	1.4	0.8	0.6	1	0.5	2.6	0.5	0	0.9	0.3	0.6	1.9	2.9	0.5	1.7	0.7	0.5	1.9	2.4	1.2	0.8	-0.3	1.7	0.8	0.5	0.3	1.1	2.4	0.7	5.3	0	0.3	1.6	4.2	0.8	0.5	0.5	1	0.4	0.8	0.1	0.8	0.7		-4.1	-3.4
78	23.4	26.4	28.5	1.5	0.6	0.4	1.1	0.6	2.7	0.6	0	0.7	0	0.9	0	1.2	0.5	0.9	0.1	0.4	0.8	1.8	0.9	0.6	-0.3	1.8	0.3	0.4	0	0.3	0.4	0.3	0.5	0	0.1	0.1	-1.1	0.6	-0.3	0.4	0.1	0	0	-0.1	0.7	-0.1		-4.4	-4
80	11.3	6.2	28.6	1.5	0.6	-3.9	1	0.4	2.3	0.4	0.1	0.7	0	0.9	0	1	0.1	0.9	0.3	0.3	0.4	1.9	0.8	0.5	0.1	1.9	0.1	0	0	0.1	0.3	0.1	-0.1	0.1	0	0.1	-1.3	0.5	-0.3	0.4	0.1	0	-0.1	0	0.7	0		-4.7	-4.3
82	11.4	6.6	28.5	1.4	0.6	0.4	0.7	0.5	2.2	0.5	0.4	0.5	0.1	0.6	-0.1	1	0.6	0.8	0.1	0.3	0.4	1.7	0.3	0.4	0	1.9	0.1	0	0	0.1	0.3	0.1	-0.1	0	-0.1	0.1	-1.1	0.4	-0.4	0.4	0.1	0	0	-0.1	0.7	-0.1		-4.8	-4.7
84	11.1	6.5	28.5	1.2	0.4	0.4	0.6	0.1	2	0.5	0.5	0.5	0.1	0.5	-0.3	1	0.6	0.5	0.1	0.3	0.4	1.7	0.3	0.4	0	1.7	0.3	-0.1	0	0.1	0.3	0.3	0	0.1	-0.1	0	-1.1	0.4	-0.4	0.3	0.1	0.1	0	0	0.5	-0.1		-5.5	-5.1
86	11.1	6.5	28.5	1.4	0.3	0.1	1	0	1.7	0.6	-0.1	0.7	0.1	0.7	-0.4	1	0.5	0.6	-0.1	0.3	0.5	1.9	0.3	0.6	0	1.8	0.1	0	0	0.3	0.3	0.1	0	0.1	-0.1	-0.1	-1	0.4	-0.4	0.3	0.4	0.1	0	-0.1	0.7	-0.1		-5.5	-6
88	11	6.5	28.4	1.2	0.3	0	0.6	0	1.5	0.6	-0.1	0.7	0.3	0.7	-0.1	1	0.5	0.8	-0.1	0.1	0.7	2	0.3	0.6	-0.1	1.8	0.3	0	-0.1	0.1	0.3	0.1	0	0.1	0.1	0	-1	0.4	-0.5	0.4	0.4	0.3	0	-0.1	0.7	0		-5.8	-6
90	11	6.7	28.4	1.5	0.1	-0.1	0.3	-0.1	1.3	0.8	-0.1	0.7	0.4	0.7	0	1	0.4	0.8	-0.1	0.3	0.4	1.9	0.4	0.6	-0.1	1.9	0.1	-0.1	0	0	0.3	-0.1	0.3	0.3	0.1	0.1	-1	0.4	-0.4	0.4	0.4	0	0	-0.1	0.7	-0.1		-6.6	-6.3
92	11.1	7.1	28.4	1.5	0	-0.1	0.4	0	1.6	0.6	0	0.7	0.3	0.7	0	1	0.5	0.8	-0.1	0.1	0.4	1.9	0.4	0.5	-0.1	1.8	0	-0.1	-0.1	0.1	0.4	0.3	0.3	0	-0.3	0.1	-1	0.3	-0.4	0.3	0.4	0.3	-0.3	-0.1	0.4	-0.1		-6.8	-5.5
94	11	6.7	28.4	1.4	0	-0.3	0.4	-0.1	1.3	0.6	-0.3	0.8	0.1	0.7	0	1	0.5	0.6	0	0	0.5	2.2	0.4	0.1	-0.5	1.9	0.3	-0.1	0	0.1	0.4	0.1	0.1	0.1	-0.1	0.1	-1	0.3	-0.4	0.3	0.3	0	-0.1	-0.1	0.4	-0.1		-6.4	-5.7
96	10.6	6.7	28.3	1.2	0	-0.1	0	0	1.5	0.6	-0.3	0.5	0	0.7	0.3	1	0.1	0.5	-0.3	0.1	0.3	1.9	0.4	-0.1	-0.4	1.8	0.1	-0.1	0	0.1	0.5	0.1	0	0.1	0	0	-1.1	0.3	-0.5	0.1	0.3	0.3	-0.1	-0.1	0.4	-0.1		-6.9	-6.1
98	10.5	6.4	27.9	1.2	-0.1	-0.3	0	-0.4	1	0.8	-0.3	0.4	0	0.7	0.1	0.9	0.1	0.5	-0.3	0.1	0.1	2.2	0.6	-0.3	-0.5	1.8	0.1	0	0	0.3	0.7	0.1	0	0.3	0.1	0.1	-1.1	0.3	-0.7	0.1	0.1	0	-0.1	-0.3	0.3	-0.1		-5.9	-6.8
100	10.6	6.6	28	1.4	-0.3	-0.4	0.1	-0.2	1	0.6	-0.1	0.3	0.1	0.7	0.5	0.9	0.1	0.5	-0.5	0.1	0	2.2	0.5	0.1	-0.4	1.9	0.1	-0.3	-0.1	0.3	0.7	0.3	0	0	0	0.1	-1.1	0.3	-0.7	0	0	0	-0.1	-0.3	0.3	-0.1		-5.9	-7.7
102	10.5	6.6	28	1.2	-0.1	-0.5	0	-0.2	0.5	0.6	-0.1	0.4	0.1	0.6	0.5	0.9	0.1	0.3	-0.5	0.3	0.3	2.2	0.5	0.1	-0.4	1.8	0.3	-0.1	0	0.1	0.3	0.1	-0.1	0	-0.1	0.1	-1.1	0.3	-0.7	0	0.1	0	-0.1	-0.3	0.3	-0.1		-6.8	-7.7
104	10.6	6.6	27.9	1	-0.4	-0.6	-0.3	-0.6	0.2	0.5	0	0.3	0.3	0.6	0.5	0.9	0.1	0.3	-0.4	0.4	0.3	2.5	0.4	0.1	-0.3	1.8	0.3	-0.1	0	0	0.3	0.1	0	0	0	0	-1.1	0.1	-0.5	0	0.1	-0.1	-0.3	-0.3	0.3	-0.2		-8	-8.2
106	10.4	6.6	27.9	0.9	-0.6	-0.6	-0.1	-0.5	0.5	0.5	0	0.1	0.1	0.6	-0.1	0.8	0.1	0.4	-0.3	0.4	0.3	2.4	0.4	-0.1	0	1.8	0.3	-0.1	0	0.1	0.3	0.1	-0.1	0	-0.1	0.1	-1.3	0	-0.4	0	0.3	-0.1	-0.1	-0.3	0.3	-0.2		-7.7	-8.4
108	10.1	6.1	27.8	0.9	-0.4	-0.9	-0.3	-0.6	0.2	0.5	-0.1	0	0.4	0.6	0	0.8	0.4	0.5	-0.3	0	0.4	2.4	0.4	-0.1	0.1	1.7	0.3	-0.1	0	0.1	0.3	-0.1	-0.1	0.3	0	-0.1	-1.3	0	-0.4	0	0	-0.3	-0.1	-0.3	0.1	-0.2		-8.9	-8.6
110	10.4	-4.8	27.8	1.2	-0.6	-0.8	-0.3	-0.5	-0.4	0.6	0	0.1	0.6	0.7	-0.1	0.8	0.5	0.8	-0.1	-0.1	0.5	2.3	0.5	-0.1	0.1	1.7	0.3	-0.1	0	0	0.3	0.1	-0.1	0.3	0.1	-0.4	-1.1	0	-0.8	0.1	-0.1	-0.3	-0.3	-0.4	0.1	-0.2		-8.7	-9.3
112	10.1	6	27.5	0.8	-0.8	-0.8	-0.6	-0.6	-1.1	0.6	-0.1	0.1	0.5	0.7	0	0.9	0.5	0.8	-0.1	0	0.4	2.3	0.5	0	0	1.4	0.1	0	0	0	0	0.1	0	0.1	0.1	-0.4	-1.1	0.1	-0.8	0	-0.1	-0.3	-0.3	-0.4	0.1	-0.1		-22.4	-10.4
114	10.1	6.2	27.7	0.8	-0.6	-0.8	-0.6	-0.6	-0.9	0.6	0	0.4	0.4	0.5	0.1	0.8	0.6	0.9	-0.1	0	0.5	2.3	0.6	0.1	0	1.8	0.1	-0.1	0	0.1	0.3	0.1	0.1	0.1	0.3	-0.4	-1.1	-0.1	-0.9	-0.1	-0.4	-0.3	-0.4	-0.4	0.1	-0.1		-11.3	-10.8
116	10.1	6.2	27.5	0.9	-1	-0.9	-0.4	-0.7	-0.9	0.6	0.1	0.4	0.4	0.6	0.4	1	0.6	0.9	0	0.1	0.5	2.5	0.6	0	-0.3	1.9	0.1	-0.1	-0.1	0.3	0.3	0.1	0	-0.1	0.3	-0.5	-1.1	-0.1	-0.8	-0.1	-0.4	-0.3	-0.3	-0.3	0.1	-0.1		-10.9	-10.6
118	10.2	6.4	27.7	1.2	-0.8	-1.2	-0.4	-0.6	-1.5	0.6	0.1	0.4	0.3	0.5	0.4	0.8	0.8	0.5	0.1	0.3	0.3	2.5	0.9	0.1	0	1.7	0.3	-0.3	0.1	0.3	0.3	0.1	0.1	0	0.1	-0.4	-1.3	-0.1	-0.8	-0.1	-0.4	-0.3	-0.3	-0.3	0.1	-0.2		-10.8	-11
120	10	6.1	27.5	0.8	-1	-1.2	-0.4	-0.6	-1	0.6	0.1	0.5	0.4	0.5	0.4	0.8	0.8	0.8	-0.3	0.3	0.3	2.4	0.6	-0.1	-0.4	1.8	0.3	-0.1	0	0.1	0.3	0.1	0.1	0.3	0.1	-0.5	-1.1	-0.1	-0.9	-0.1	-0.4	-0.3	-0.3	-0.3	0.1	-0.2		-12	-11.6
122	9.6	5.9	27.4	0.8	-1	-1.2	-0.4	-0.8	-0.5	0.6	0.1	0.4	0.3	0.5	0.1	0.8	0.8	1.2	-0.3	0.4	0.4	2.7	1	-0.1	-0.4	1.7	0.1	-0.3	0	0.1	0.4	0.1	0	0.3	0.1	-0.5	-1.1	-0.3	-0.8	-0.1	-0.3	-0.3	-0.4	-0.4	0	-0.2		-13.7	-11.4
1350	23.4	7.6	29	3.1	-0.1	-1.3	-1.7	-1.1	11.4	0.4	0.8	0.5	0.4	0.7	1.2	1	0.6	0.6	-0.1	0.4	0.5	2.9	0.3	0.4	-0.5	0.6	1	-0.3	-0.6	-0.4	0	0.3	-0.4	0.3	-0.3	-0.1	-2.6	-0.3	-0.8	0.5	-0.9	0	-0.4	-0.1	2.1	-0.1		-20.5	-15.5
1352	22.2	5.8	27.2	0.5	4.2	-2.5	-2.8	-1.6	8	0.3	0.9	0.5	0.3	0.9	1.1	1.2	0.6	0.9	-0.4	0.1	0.4	3	0.5	0.1	-0.4	0.6	0.9	-0.3	-0.5	-0.4	0.1	-0.1	-0.4	0.4	-0.1	0.3	-2.6	-0.4	-0.7	0.3	-0.4	0	-0.4	-0.1	2	-0.2		-20.1	-17.1
1354	21.6	5.3	26.9	0.4	3.7	-2.7	-3	-1.9	48.1	0.4	1.1	0.7	0.3	0.5	0.8	0.5	0.6	0.9	-0.4	0.3	0.4	2.7	0.6	0.1	0.3	0.6	0.1	-0.1	-0.5	-0.4	0.1	0.3	-0.1	0.3	0	-0.3	-2.7	-0.3	-0.5	0.3	-0.1	0	-0.7	-0.1	1.8	-0.2		-12.3	-17.1
1356	21.1	49.7	26.5	40.6	1.4	32.8	-2.8	41.5	46.3	0.5	1.2	0.4	0.5	0.5	0.9	0.4	0.6	0.5	-0.4	0.1	0.4	2.8	0.8	0.4	0.1	0.5	0.3	-0.1	-0.4	-0.4	0	0.1	-0.1	-0.1	0.1	0	-2.7	-0.4	2.1	0.4	-0.3	0.4	-0.5	-0.4	2	-0.1		43.6	-18.9
1358	81.9	69.9	70.4	64.4	53	57.5	59	63	67	0.5	43.6	0.4	0.1	0.4	33.8	0.5	0.6	43.7	11.2	0.4	1.1	2.7	0	5.7	0	3.6	0.4	-0.1	24.5	0	-0.3	-0.1	0	0	0.3	0	-2.8	-0.4	20.3	64.8	78.1	3.2	-0.7	-0.4	1.8	-0.2		64.6	58.7
1360	100	100	100	100	100	100	100	100	100	100	100	100	100	100	100	100	100	100	100	100	100	100	100	100	100	100	100	100	100	100	100	100	100	100	100	100	100	100	100	100	100	100	100	100	100	100		100	100
1362	79.4	65.8	66.2	59.6	88.5	94.1	94.9	90.7	59.5	61.1	43.5	47.2	24.6	46.7	3.1	51.8	26.4	51.9	37.2	64.5	44.2	87.2	59.1	51.4	63.8	59.6	39.8	83	0.9	23.2	57	40.1	88.7	52.8	39.8	54	23.6	54.3	2.3	2	0.1	47.3	62.3	50.6	54.4	59.1		96	58.2
1364	74.2	57.6	58.1	50.4	36.1	43.1	93.1	93.7	53	22.7	0	20.1	5.7	20.4	0.5	8.5	46.3	13.4	0.1	13.9	8.3	57.3	10.9	1.9	23.9	5.1	19	8.3	0.8	50.8	9.7	23.3	16.8	32.1	1.7	24	9.9	2.7	-0.9	0.3	0	0	0.1	0.8	2.5	4.4		44.8	40.2
1366	70.7	52.1	27.7	43.5	28.3	36	37.9	43.7	48	0.6	0.1	0.8	0.1	5.6	0	2.1	2.4	3.3	-0.4	1.3	1.3	2.5	0.8	-0.3	0	0.8	0.8	-0.3	0	0.5	2.4	1.1	-0.7	0.1	0.4	0.8	-4.5	-0.4	-0.8	0.4	0.1	-0.3	-0.5	0.1	2.2	-0.5		39.8	-20.4
1368	68.1	48	23.6	-1.4	22.9	30.6	32.9	39.5	5.4	0.6	0.1	0.9	-0.3	0.9	0.5	1.2	0.6	0.9	-0.3	0.4	0.3	2.4	0.8	-0.3	-0.1	0.8	0.1	-0.4	0	0.4	0.7	0.4	-0.5	0	0.1	0.9	-4.6	-0.3	-0.8	0.3	0.3	-0.3	-0.8	0	2.1	-0.4		29.1	-20.6
1370	43.8	11.9	23.8	-1.7	16.1	30.7	-5	-3.7	6.3	0.6	0.1	0.8	-0.4	0.6	1.1	1	0.6	0.6	-0.3	0.3	0.5	2.7	0.8	0.6	0.1	0.9	0.5	-0.4	0.3	0.3	0.9	0.1	-0.1	0.1	-0.3	0.8	-4.6	0.1	-1.2	0.9	0.4	-0.3	-0.4	0	2.1	-0.4		18	-21.3
1372	18.9	11.4	23.6	-1.7	-6.1	30.5	-5.2	-4	7.2	0.6	0.1	0.7	-0.4	0.7	0.9	1	-0.3	0.1	-0.3	0.3	0.5	2.7	0.5	0.5	0	0.8	0.4	-0.3	0.1	0.3	0.9	0	0	0.1	-0.3	0.8	-4.7	0.1	-0.9	0.9	0.3	0	-0.7	-0.1	2	-0.4		-18	-21.5
1374	18.5	11	23.2	-2.1	-6.2	-5	-5.1	-3.9	7.1	0.6	0.1	0.7	-0.3	0.7	0.9	1	0	0	-0.3	0.3	0.4	2.7	0.3	0.6	0.1	0.9	0.5	-0.3	0.3	0.5	1	0.1	0	0.1	0	0.8	-4.6	0.4	-0.9	0.8	0.3	-0.1	-0.7	-0.4	2	-0.5		-18.5	-21.9
1376	18.5	11.4	23.5	-1.8	-6.2	-5.2	-5.4	-4	9.1	0.6	0.1	0.7	-0.1	0.7	0.9	1	0	0.1	-0.1	0	0.4	2.5	0.4	0.3	0	0.9	0.4	-0.3	0	0.5	1	0.3	0	0.1	0.1	0.8	-4.6	0.3	-0.9	0.8	0.3	-0.3	-0.7	-0.4	2.1	-0.5		-19.2	-22.6
1378	18	11	23	-1.8	-6.4	-5.3	-5.6	-4	7.6	0.6	0.1	0.8	-0.3	0.7	0.9	1	-0.1	0.1	0	0.1	0.4	2.4	0.4	0.3	0.1	0.9	0.4	-0.1	0	0.3	0.9	0.1	0.1	0.1	0.1	0.8	-4.6	0.3	-0.8	0.9	0	-0.1	-1.1	-0.3	2.1	-0.5		-19.1	-23
1380	17.6	10.7	22.5	-1.9	-6.5	-5.4	-5.6	-4.2	6.1	0.5	0	0.9	0	0.7	1.1	1.2	0	0.3	-0.1	0.1	0.4	2.5	0.5	0.3	0.1	0.9	0.5	0	0	0.1	0.8	0.1	0	0	0.1	0.6	-4.6	0.3	-0.5	0.8	0	-0.1	-0.7	-0.3	2.1	-0.5		-19.6	-23.1
1382	17.7	10.7	22.8	-2.1	-6.5	-5.4	-5.4	-4.5	7.9	0.6	0	0.9	0	0.7	0.4	1	-0.1	0.3	-0.1	0.3	0.4	2.8	0.6	0.5	0.1	0.8	0.4	-0.1	0.1	0.4	0.9	0	0.4	0	0.1	0.8	-4.6	0.3	-0.7	0.6	0	-0.1	-0.4	-0.4	2.1	-0.4		-20.3	-23
1384	17.6	10.6	22.6	-2.3	-6.6	-5.5	-5.9	-4.5	7.6	0.6	0	0.9	0.1	0.5	0.7	1	-0.1	0.5	-0.3	0.4	0.4	3	0.8	0.4	0.1	0.8	0.4	0	0.1	0.4	0.9	0	0.3	0.1	0	0.6	-4.6	0.3	-0.7	0.6	-0.3	0	-0.4	-0.5	2.1	-0.2		-20.6	-22.8
1386	17	10.2	22.2	-2.6	-6.6	-5.7	-5.6	-4.5	5.5	0.5	0	0.8	0	0.7	0.5	0.9	-0.1	0.4	-0.1	0.4	0.5	3	0.9	0.4	0	0.8	0.4	0	0.1	0.3	0.9	0.1	0.4	0.1	-0.1	0.6	-4.6	0.3	-0.8	0.6	-0.3	0.1	-0.5	-0.4	2.1	-0.4		-20.7	-23.2
1388	17.2	10.4	22.6	-2.6	-6.8	-5.8	-5.8	-4.6	4.5	0.5	0.1	0.8	0.3	0.6	0.5	0.9	-0.1	0.5	-0.1	0.1	0.7	2.7	0.4	0.5	0	0.8	0.3	-0.5	0.1	0.1	0.9	0.1	0.4	0	0	0.5	-4.5	0.1	-0.8	0.3	-0.1	0	-0.5	-0.4	2.1	-0.4		-21.7	-23.9
1390	16.8	10.3	22.2	-2.6	-6.8	-5.9	-5.9	-4.8	2.6	0.5	0.9	0.7	0.3	0.6	0.3	0.9	0	0.5	-0.3	0.3	0.5	2.8	0.5	0.4	0	0.8	0.3	-0.5	0.1	0.3	0.8	-0.1	0.4	0.1	0	0.6	-4.7	0	-0.7	0.4	0.3	-0.1	-0.7	-0.3	2.1	-0.4		-13.7	-24.4
1392	17.2	10.6	22.5	-2.4	-6.9	-5.8	-5.9	-4.7	2.5	0.5	0.7	0.7	0.3	0.6	0.1	1.2	0	0.5	-0.1	0.1	0.5	2.7	0.5	0.4	0	0.6	0.1	-0.5	0.1	0.3	0.7	0.3	0.3	0.1	0.1	0.5	-4.7	0	-0.7	0.5	0.1	-0.3	-0.5	-0.3	2	-0.2		-22.8	-24.3
1394	17	10.3	22.2	-2.7	-7.1	-5.8	-6.2	-4.8	1.1	0.6	0.7	0.8	-0.3	0.6	0.4	1.2	-0.3	0.5	0	0.3	0.4	2.7	0.5	0.4	0	0.6	0.4	-0.3	0.3	0.1	0.7	-0.3	0.3	-0.4	0	0.5	-4.7	0	-0.8	0.4	0.1	-0.6	-0.7	-0.4	2	-0.2		-22.7	-24.5
1396	17	10.6	22.3	-2.6	-7.1	-5.9	-6.1	-4.7	0.7	0.6	0.3	0.8	-0.1	0.6	0.5	1	-0.3	0.6	0	0.3	0.5	2.5	0.5	0.3	-0.1	0.8	0.5	-0.3	0.1	0.1	0.8	-0.1	0.3	-0.5	0.1	0.5	-4.7	0.1	-0.8	0.4	0.1	-0.5	-0.8	-0.1	2	-0.2		-23.2	-25.1
1398	17.1	10.6	22.2	-2.6	-7.1	-6.1	-5.9	-4.8	0.9	0.5	0.4	0.9	-0.1	0.5	1.1	0.8	-0.1	0.8	0.3	0.3	0	2.4	0.6	0.3	-0.1	0.9	0.3	-0.1	0	0.4	0.5	0.1	0.3	-0.6	0.3	0.5	-4.7	0.1	-0.9	0.6	0.1	-0.4	-0.7	-0.1	2	-0.2		-23.2	-25.2
1400	17	10.7	22.4	-2.7	-7.1	-6.2	-5.9	-4.8	1.5	0.6	0.4	0.9	0.1	0.5	0.5	1	0	0.8	0.1	0.3	0.1	2.5	0.8	0.4	0	0.8	0.1	-0.1	0	0.3	0.7	0.3	0	-0.8	0.3	0.5	-4.8	0.1	-0.9	0.5	-0.1	-0.3	-0.8	0	2	-0.2		-23.2	-25.5
1402	17.1	10.7	22.3	-2.6	-7.2	-6.2	-6.2	-4.8	1.5	0.6	0.4	0.9	0.1	0.5	0.8	1.2	0.1	0.9	0.3	0.5	0.1	2.7	0.6	0.1	0.1	0.5	0.1	-0.3	0.1	0.3	0.8	0.1	0.1	-0.6	0.1	0.5	-4.8	0	-0.9	0.9	-0.1	-0.4	-0.8	-0.1	1.8	-0.5		-23.8	-25.7
1404	16.8	10.6	22.2	-2.3	-7.2	-6.3	-6.1	-5	1.1	0.6	0	0.8	0.1	0.6	0.8	1.2	0.1	0.9	0.1	0.5	0.3	2.5	0.8	0.1	0	0.6	0.3	-0.3	0.1	0.3	0.7	0	0	-0.6	0.3	0.5	-5	0	-0.8	0.9	-0.1	-0.3	-0.8	-0.3	1.8	-0.4		-24.1	-26.1
1406	16.5	10.1	14.1	-2.8	-7.2	-6.3	-6.1	-4.7	0.7	0.6	-0.1	1.1	0.1	0.7	0.8	0.8	0.1	0.9	-0.1	0.6	0.5	2.4	0.9	0.1	0.1	0.6	0.3	-0.3	-0.1	0.1	0.7	0.1	0.3	-0.4	0.3	0.5	-4.8	0	-0.8	0.9	0.3	-0.1	-0.8	-0.3	1.8	-0.4		-24.5	-26.6
1408	16.2	10.3	21.8	-2.9	-7.3	-6.3	-6.1	-6.3	-0.2	0.6	0.1	1.1	0.5	0.7	0.8	0.9	0.3	0.9	0.1	0.8	0.1	2.5	0.9	0.1	0	0.8	0.3	-0.3	-0.1	0.1	0.7	0.1	0.1	-0.4	0.1	0.5	-4.8	0	-0.9	0.9	0.3	0	-0.9	-0.4	2.1	-0.4		-24.3	-26.6
1410	16.2	10.1	21.9	-2.9	-7.5	-6.5	-6.2	-4.7	-0.4	0.6	0	0.9	0.3	0.5	0.8	1	0.3	0.9	0.1	0.6	0.1	2.3	0.8	0.3	-0.1	0.8	0.3	-0.1	0.1	0.1	0.9	-0.1	0	-0.4	0.1	0.4	-4.8	0	-0.8	0.9	0.1	-0.1	-0.9	-0.4	2	-0.4		-24.9	-26.9
F5K right	WT-ND	WT-HFD
	19.28	0.68
	16.07	6.08
	25.44	2.43
	11.17	0.22
	11.26	0.88
	6.51	0.8
	7.35	5.53
	10.02	0.2
	6.03	2.03
	8.01	0.22
	14.97	7.61
	16.22	4.09
	13.54	17.98
	3.56	9.22
	21.98	6.21
	8.66	6.43
	7.13	1.19
	10.07	3.7
	11.55	10.65
	6.9	4.9
	15.62	4.94
	10.37	4.35
	17.75	9.93
	20.04	2.71
	10.68	0.12
	9.71	9.31
	12.05	1.03
	9.66	1.65
	7.6	0.34
	4.29	4.22
	16.57	1.86
	8.84	4.84
	14.6	10.47
	2.91	10.21
	7.39	9.51
	10.88	2.12
	9.42	1.56
	5.7	2.39
	12.45	13.02
	4.96	7.16
	4.79	2.51
	13.59	5.15
	11.11	6.59
	5.37	6.44
	8.94	9.88
	15.58	0.33
		4.18
		2.47
		5.33
[truncated: 47 more columns]

## Sheet: Figure 6
F6a	Healthy										Healthy +TUG-891										T2D										T2D + TUG-891
5.6 mM glucose	173.5	104.02	147.89	210.27	163.18	134	182	192	177		137.17	168.58	190.49	165.64	158.58	172	242	267	253		121	108	98	155	389	252	169	197	302		155	221	102	289	177	255	123	302	188
16.7 mM glucose	313.99	303.74	294.37	306.83	270.24	355	302	452	430		402.92	545.25	459.18	578.46	363.15	505	577	608	629		288	302	204	233	529	320	398	275	466		330	502	300	400	423	550	288	365	399
F6b	Healthy										T2D
Control	11.67	5.19	2.67	2.69	2.68	0	16.55	8.32	6.3		0	2.12	3.58	0	2.37	0	0	1.52	5.23
with TUG-891	24.14	38.31	41.01	43.06	67.78	41.7	72.2	55.33	37.77		0	2.7	16.3	0	3.58	0	10.98	3.325	0
F6c	Healthy										Healthy +IL-6										T2D										T2D + IL-6
5.6 mM glucose	168.5	110.02	155.9	203.6	177.5	136.6	199.6	208.1	144.6		190.05	251.77	242.22	289.41	295.2	343	285	322	289		127.6	109.2	198.2	142.6	288.2	255.4	201.5	137.6	256.2		255	299	269	282	376	221	463	243	401
16.7 mM glucose	330.9	322.5	278.2	256.3	311.6	365.9	298.1	402.2	399.8		515.51	441.13	352.84	470.09	572	599	660	489	423		276.6	298.5	302.6	265.7	462.3	422.5	377.6	315.9	502.1		309	589	505	621	702	454	598	633	421

## Sheet: Suppl Figure 1
SF1b
SF1c	Ffar4fl/fl				AdipoQ-Cre; Ffar4fl/fl
Control	27.6221	31.9804	20.4403		29.2302	37.684	43.2127
Isoproterenol	88.9796	94.3772	109.798		117.056	133.304	133.22
Compound A	37.3256	40.3516	26.879		100.81	114.42	121.616
PIA	46.4219	50.9015	40.6418		53.9863	42.1204	46.0811
SF1d	Ffar4fl/fl				AdipoQ-Cre; Ffar4fl/fl
Control	0.047872	0.125439	0.073135		0.192119	0.391698	0.335186
Isoproterenol	0.668964	0.60755	0.634458		0.815442	0.848611	0.952656
Compound A	0.206502	0.292597	0.249623		0.828862	0.7171	0.76507
PIA	0.345987	0.376486	0.29723		0.533297	0.456926	0.482099
SF1e
Week	Ffar4fl/fl												AdipoQ-Cre; Ffar4fl/fl
8	18	22.7	25.2	23.1	24.4	23.2	22.5	21	21.7	23.3	23.8		19.3	18.6	22.3	23.9	22.2	22.8	21.5	21.2	23.2
9	18.7	24.6	25.3	23.5	25.6	24.2	22.7	21.8	21.7	23.7	24.2		20.4	19.7	23.2	24.5	23.3	23.2	22.9	22.6	24
10	20.2	24.9	25.6	24.3	26.5	25.6	22.9	22.2	22.3	24	24.3		21.1	20.9	24	25.6	23.6	24.1	24	23.4	23.7
11	20.3	25.4	25.9	24.6	26.8	25.8	24.1	23	23.7	24.8	25.3		21.5	20.8	23.6	25.4	23.6	24.5	26.1	24	25.8
12	20.7	25.9	26.8	25.7	27.9	27.1	24.3	23.1	23.5	25.1	25.6		22.3	21.6	24.3	26.1	24.6	25.5	26.3	24.5	25.7
13	20.8	25.6	26.2	26	27.9	27	25.3	23.4	24.1	25.4	26.2		22.3	21.9	24.5	25.8	24.4	25	27.7	25	27
14	21.9	26.4	28	25.9	28.2	27.7	25.3	23.8	23.5	25.7	26.7		22.6	22.7	24.8	26.3	24.3	26.6	28.2	25.3	26.4
15	22	27.3	28	26.8	28.6	28.5	25.3	24.4	24.4	26.1	26.8		24.1	24.2	26	27.2	25.5	26.8	27.8	25	26.8
16	22.4	27.7	28.7	28	29.2	29	25.4	24	24.6	26.3	27		24.4	24.2	26.7	27.1	25.2	26.8	28.1	25.6	27.3
17	23	28.4	28.3	27.6	29.7	29.6	25.5	23.9	24.7	26.3	27.2		24.5	24.5	26.9	27.4	25.3	27.7	28.4	26.1	27.8
18	23.1	28.3	28.7	27.9	29.8	29.5	25.8	23.7	24.8	25.9	27.4		24.5	24.1	26.4	27.4	26.3	27.9	28.7	26.4	27
19	24	28.6	28.5	27.9	29.2	29	25.9	24	24.9	26.2	27.6		24.3	24.7	26.2	27.5	26.7	28.5	28.9	26.5	27.2
20	24.9	29.2	28.8	27.9	29.5	29	26.2	24.4	25	26.7	27.9		24.4	24.8	26.1	29.1	26.1	28.8	29.3	26.7	27.6
21	24.4	28.6	29.4	28.5	29.5	29.8	25.5	24.5	25.2	27.3	28.1		24.7	24.9	25.9	28.2	26.1	28.3	29.5	26.4	27.7
22	24.5	30.2	31.2	29.6	31	30.5	25.8	24.5	25.3	27.7	28.5		25.4	25.1	26.6	29.7	26.8	29.7	29.8	26.5	27.9
23	24.8	29.8	28.2	30.1	30.5	30.1	26.5	24.9	25.5	29.2	28.7		25.4	25	27.1	28.7	27	28.9	29.7	26.5	28.6
SF1f
Time (min)	Ffar4fl/fl												AdipoQ-Cre; Ffar4fl/fl
0	207	186	212	144	158	145	187	190	187	243	195		253	181	219	198	169	208	146	179	156	195
15	389	384	325	314	367	279	486	429	355	348	337		381	374	372	216	383	351	336	353	422	516
30	314	347	429	235	242	218	432	461	349	364	383		267	254	270	177	381	360	258	277	338	391
60	198	230	518	165	175	145	332	290	217	311	297		181	154	248	155	213	249	186	256	246	392
120	95	176	500	156	149	133	224	152	107	199	180		133	81	163	95	132	144	121	171	215	203
SF1g	Ffar4fl/fl	Adipoq-Cre; Ffar4fl/fl
	1.0905	0.191073
	0.923373	0.0771158
	1.14618	0.16164
	0.886891	0.10362

## Sheet: Suppl Figure 2
SF2a
Week	Ffar4fl/fl							Ucp1-Cre;Ffar4fl/fl
8	22.8	25	22	19.2	19.2	18.8		26	22.6	23	22.6	21.9	22.5	21.7	17.5	22.8	20.4	17
9	23.6	25.4	23.1	20.1	19.7	19.9		26.4	23	23.5	22.6	22.2	23.7	23.4	18.4	23.8	22.2	18.7
10	23.4	26	23.2	20.6	19.7	20.5		26.4	23.4	23.7	23.3	22.7	24.3	23.1	18.8	24.6	22.1	19.8
11	24.4	26.5	24.4	20.8	20.5	21.9		27.4	24	24.1	23.9	23.8	24.4	23.7	20	24.9	23.1	20.6
12	25	27	24.4	22	21.1	23.3		28.2	24.3	24.8	24.3	25	25.3	23.9	20.6	25.8	23.6	20.8
13	24.7	27.3	25.1	22.7	22.3	23.5		28.4	24.6	25.8	24.7	25.9	25.5	24.4	20.9	26.2	24.9	22.1
14	25.1	28	25.5	22.9	22.5	24.4		28.8	25.2	26.2	25	25.3	26.1	24.5	20.7	26.8	24.9	22.4
15	25.3	28.2	25.3	23	22.6	23.8		29.1	25.3	25.9	25	25.1	26.4	25.2	21	27.5	25.4	23
16	25.2	28.2	25.9	23.5	22.9	24		29.1	25.2	26.1	25.3	25.6	26.7	25.9	21.6	27.9	25	23.6
17	25.8	27.9	26.3	23.2	23.1	24.4		29.4	25.7	26.3	25.6	25.9	26.9	26.4	21.6	27.4	25.7	24.2
18	25.7	28.1	26.8	23	22.9	24.6		29.3	25.6	26.5	25.8	25.7	27.3	26.8	22.2	27.6	25.8	24.1
19	25.9	28.4	26.9	23.4	23.1	24.6		29.6	25.9	26.6	25.9	25.9	27.8	27.1	22.4	28.1	26	24.4
20	26.3	28.8	27.3	23.8	23.6	24.3		31.1	26.4	27.4	26.3	26.4	28.2	27.6	22.6	28.4	26.4	24.9
21	26.7	29.2	27.4	24.3	24.2	24.2		31.5	26.9	27.9	26.6	26.7	27.9	27.3	22.8	28.9	26.8	25.3
22	27	29.3	27.2	24.8	25	24.4		32.4	26.8	28.1	26.8	26.9	28	27.5	22.7	29.2	27.2	25.9
23	27.1	29.2	27.6	24.7	24.7	26.1		32.1	26.7	28.2	27.2	27	28.6	27.9	22.8	29	26.9	25.5
SF2b
Time (min)	Ffar4fl/fl							Ucp1-Cre;Ffar4fl/fl
0	187	196	166	216	205	233		173	184	190	139	164	132	168	209	202	178	164
15	403	471	315	449	370	320		477	533	403	416	454	370	435	421	294	375	303
30	379	556	397	495	352	267		489	410	396	316	392	225	432	283	372	419	229
60	277	353	260	336	189	209		386	363	237	214	287	210	306	306	453	398	171
120	151	164	146	161	123	143		183	213	167	114	148	125	137	151	300	232	151
SF2c	Ffar4fl/fl	Ucp1-Cre;Ffar4fl/fl
	0.787717	0.248677
	1.23435	0.163178
	1.04881	0.227131
	0.980609	0.315071
SF2d
Week	Ffar4fl/fl													Gcg-CreERT2; Ffar4fl/fl
8	22	25.5	18.7	19.2	16.4	21.3	27.7	27.2	24.4	23	25.2	25.9		24.2	23.1	23.2	17.2	21.2	28.5	26.2	26.8	26.5	25.4
9	23.2	25.2	19.9	19.6	17.6	21.2	28.1	27.9	25.2	24	25.8	26.9		24.2	24.4	24.4	18.3	20.8	28.6	27.1	27.3	27.3	26.2
10	23.8	25.5	20.7	20.9	19.4	23.6	28.9	28.1	26	24.1	26.6	29		25.2	23.8	25	20.2	22.5	28.6	26.3	28.2	27.3	26.3
11	23.9	26.5	21.8	21.4	19.9	24.4	28.9	28.4	26.1	24.9	26.9	29.2		25.5	25.2	25.6	21.2	23.6	29.2	27.2	28.2	26.7	26.8
12	24	26.4	22.4	21.7	20.8	24.9	29.3	28.5	26.2	25	26.6	29.7		25.8	25.5	26.7	22.1	23.8	29.9	27.7	28.4	27.1	27.2
13	24.3	27.2	22.4	22.4	22.2	25.4	29.2	28.8	26.7	25.3	27	30.2		26.2	26	26.6	22.7	23.6	30.6	28.1	28.6	27.6	27.3
14	25	27.6	22.5	22.5	22.4	26.3	29.2	28.9	26.8	25.5	27.3	31		26.2	26.4	26.5	24	24.6	31.1	28.4	28.7	28	29.2
15	25.6	28.2	23.2	23.3	23.2	26.8	29.9	29.5	27.2	25.6	27.7	32.1		26.8	26.3	26.8	23.9	24.5	32.1	28.8	29.4	28.8	29.6
16	25.6	28.3	23.9	23.4	23	26.9	30.3	30.8	28.3	26.6	29.8	32.7		26.9	26.8	27.6	24.7	25	33.4	29.6	30.6	29.9	30.1
17	25.6	28.3	23.6	23.6	23.8	27.9	30.5	30.4	28.2	26.3	29.3	32.5		27.5	26.9	27.4	25.3	25.4	33.3	29.6	30.1	29.5	29.4
18	26.1	28.5	23.8	24	24.3	28.1	30.8	30	28.1	26.6	28.8	32.3		27.8	27.5	28.2	25.5	25.4	33.6	29.8	29.9	29.1	29.5
19	26.5	28.8	23.8	23.8	24.8	28	30.5	30.1	28.1	26.6	29.8	33		28.1	27.9	28.4	25.8	26.1	32.8	29.6	30.2	29.3	30
20	26.6	28.8	24.5	24.2	24.5	27.8	30.7	30.4	28.4	26.8	30.3	32.7		28.2	27.8	28.7	25.7	26.6	32.9	29.7	30.7	30.4	30.6
21	27.1	29.2	24.8	24.8	25.2	28.1	30.8	29.4	28.3	26.2	30.8	32.6		28.6	28.4	29.2	26.7	26.9	32.7	29.5	30.7	30.8	30.2
22	28.1	29.4	25.2	25.2	25.6	28.8	30.4	30.5	28.5	26.8	31	32.9		29.5	28.9	29	27.2	27.3	33.4	30.6	30.3	30.2	30.4
23	29.1	30.1	25.7	26	26.6	29.6	30.3	29.8	28.2	27.4	31	32.8		29.9	29.4	30	27.7	27.7	33.2	29.8	30.5	30.4	30.6
SF2e
Time (min)	Ffar4fl/fl													Gcg-CreERT2; Ffar4fl/fl
0	138	133	104	136	120	163	122	123	191	147	140	189		169	126	176	162	139	159	123	109	154	199
15	220	300	245	162	336	411	234	303	408	343	353	332		368	256	360	365	296	407	256	248	286	401
30	133	247	200	175	339	243	219	211	255	309	341	299		263	270	252	222	243	315	151	233	194	421
60	133	187	142	135	150	170	169	190	172	193	202	268		202	180	195	186	187	157	116	139	141	247
120	120	128	98	125	124	127	107	112	134	147	137	187		151	154	143	131	163	115	102	99	103	202
SF2f left	Gcg+/EGFP+ cells
	94
	96
	90
	100
	95
SF2f right	Gcg+/EGFP+ cells
	83
	99
	81
	99
	90
SF2g
Week	Ffar4fl/fl												Ins1-CreERT2; Ffar4fl/fl
8	19.9	22.6	19.4	22.4	16.8	20.5	20	26.5	20	21.5	21		22.4	15.4	23.5	23	19.9	20.5	22.5	22.5	26	21.5
9	20.4	23.2	19.9	23	16.8	20.5	20.2	27.2	20.5	21.9	22		23	16.4	23.9	23.3	20.1	20.8	23.4	22.6	28.5	22
10	22	24.5	21.6	25	17.2	21	20.5	27.5	20.9	22.6	22.8		24.4	20.5	25.4	25	21	21.5	24.3	23.5	29.5	22.9
11	23.2	25.4	23.3	26.4	18.2	22.1	21	28.5	21.6	22.9	24.8		25.6	21.1	26.6	26.5	22.1	22	25	24	29.9	24.9
12	23.9	25.9	23.6	27.5	18.5	22.6	21.4	28.6	21.9	23.6	24		26.6	21.4	26.8	26.5	23.1	22.5	26.8	24.5	31.1	24
13	24	26.1	25.2	28	19	23.1	21.6	25.3	23.3	24.8	25.3		26.8	22.2	27	27.5	23.9	22.9	25.2	23.6	27.8	24.9
14	24.5	26.3	26.1	28.3	19.2	23	21.5	25.2	23.8	24.5	25.2		27	22.8	26.8	28.3	23.6	23.5	26.2	23.8	27.5	25
15	25.1	26.6	27	28.8	19.4	23.2	21.7	25.5	24.1	24.3	25.1		27.5	23.2	26.9	29.4	23.3	24	27	24	27.8	25.2
16	25.6	27.1	27.4	29.4	18.9	22.8	22	25.4	24.5	24.8	24.7		27.5	23.8	27.3	29.6	23.6	24.1	27.7	23.9	28.2	25.5
17	25.7	27.2	27.6	30	18.8	23.8	22.4	25.6	25.4	25.4	25.8		27.9	24.5	28.3	30.1	24.6	24.9	27.4	23.7	28.4	25.7
18	25.8	27.3	27.2	29.8	18.9	23.7	23	26.1	25.5	25.4	25.4		27.7	24.3	28.1	29.9	24.3	24.8	28.4	23.9	28.4	25.8
19	25.9	27.5	27	30.2	19.4	23.7	22.6	26	25.2	25.3	25.1		28.2	24.2	28.4	30.2	24.2	25	27.4	24.2	28.2	25.3
20	26.3	27.9	27.8	29.9	19.5	24.2	22.9	26.8	26	26	26.8		28.9	24.3	28.7	30.5	24.7	25	28	24.7	29.5	26.3
21	26.6	28.2	28.4	29.7	20.4	24.7	23.6	27.3	26	26.2	26.3		28.5	24.6	28.9	29.6	25.7	25.2	27.9	24.8	29.3	25.9
22	26.9	27.9	28.7	30	20.1	24.3	23.4	26.1	26.2	25.5	25.6		28.2	24.6	29	29.7	24	24.9	27.9	24.5	28.2	26.4
23	26	28.6	28.9	30.7	19.8	24.8	23.7	26.6	26.2	26.5	27.4		29.3	25.7	29	31	25.2	25.8	28.3	25	29.4	27
SF2h
Time (min)	Ffar4fl/fl												Ins1-CreERT2; Ffar4fl/fl
0	143	141	161	186	152	187	139	172	150	147	146		160	165	158	190	214	196	161	126	188	158
15	457	368	397	210	484	307	271	234	302	308	414		444	404	419	379	424	490	376	292	380	226
30	340	195	248	190	420	202	233	167	197	267	240		387	333	426	249	353	353	279	184	375	113
60	212	151	157	171	298	182	201	163	143	160	154		232	235	246	170	240	241	220	150	172	129
120	120	98	119	134	137	135	118	141	118	126	132		149	168	95	139	146	158	160	120	119	92
SF2i	Ffar4fl/fl							Ins1-CreERT2; Ffar4fl/fl
Ffar4	0.773336	0.898859	0.944856	1.34273	0.948794	1.19513		0.249856	0.384796	0.0577581	0.0412394	0.0568052	0.068023
Ins1	1.48779	0.861646	0.956056	1.34552	0.787399	0.770126		1.26327	1.08761	1.29071	1.26152	1.07487	1.63713
Gcg	0.0177648	0.185716	0.0177648	0.0177648	0.0177648	0.0177648		0.0177648	0.0744372	0.0177648	0.0177648	0.202104	0.0562956
Sst	0.0751109	0.0177648	0.0177648	0.11959	0.0177648	0.0177648		0.0177648	0.0177648	0.129692	0.0696934	0.127112	0.0355296
SF2j
Week	Ffar4fl/fl												Sst-Cre; Ffar4fl/fl
8	22.4	23	22.1	21.6	20.2	19.4	20.1	23.4	21.4	22.4	20		21.8	23.1	20	21.5	20.3	20.7	21.8	22.6	19.7	21.5	22.4
9	23.4	23.7	24	22.5	21.4	21.1	20.6	23.6	22.2	23.1	21.6		22.4	22.9	20.8	22.2	21.5	21.7	22.7	23.1	20.3	22.4	22.6
10	24.5	23.5	23.2	22.4	21.5	21.1	21.1	23.9	23.1	23.4	21.6		22.7	24.4	21.4	21.8	21.8	22.6	22.8	23.4	20.4	22.6	23.4
11	25	25	23.8	23.4	22.5	21.6	21.7	24.8	23.4	24	22.2		22.7	25.5	21.8	23.2	23.9	22.9	23.7	23.5	21.3	23.2	24
12	26.1	25.7	24.2	24.4	22.9	22.3	23.1	25.3	23.9	25.2	22.9		23.4	25.9	22.1	24.4	23.2	23.6	23.8	24.9	21.6	24.2	24.7
13	26.4	26.4	24.6	24.9	23.2	22.7	23.1	25.8	24.5	26	23.7		24.3	26.8	22.6	23.6	23.6	24.4	24.7	25.5	23.1	24.9	25.2
14	27.1	26.9	24.6	24.4	23.3	23.4	23.2	25.9	25.4	25.9	24.4		24.7	27.4	22.3	24.5	24.4	25	25.4	25.8	23	25	25.8
15	27.3	27.2	24.7	24.4	24.2	23.9	23.1	25.8	25.9	26.2	24.7		24.3	27.6	21.9	25.5	24.5	25.4	25.5	25.5	22.5	25.2	26.1
16	27.9	28.1	24.8	24.3	23.8	23.4	24.7	26.6	26.3	26.7	25.5		24.3	27.7	22.3	25.4	24.4	25.4	25.5	27.2	24.1	25.8	26.5
17	28	28.5	25.5	25	24.2	23.6	25.2	26.9	26.8	26.6	26.3		24.6	28.5	22.5	26	24.7	25.2	25.9	27.4	25.7	25.9	27.2
18	28.4	28.7	26.1	25.8	24	23.5	25.7	27.4	27.2	27.1	26.8		25.5	28.9	22.6	26.5	24.8	25.9	25.9	27.9	26.2	26.4	27.7
19	27.8	29.1	25.9	25.8	24.9	24.2	25.3	27.5	26.7	28	26.6		25.4	28.9	23.2	26.3	25.4	26.4	26	28.5	25.6	26.4	28
20	28.1	29.4	26.2	26	25.2	25	25.5	28.3	27.2	28.5	26.5		25.6	29.1	23.4	26.9	25.9	26.6	26.5	29.4	26.1	26.5	28.1
21	28.4	29.3	26.3	26.2	25.5	25.6	24.5	26.7	26	27.3	25.7		26.1	29.6	23.6	27.3	26.3	27.2	27.2	28	25.8	26.2	27.6
22	28.9	29.8	26.6	26.6	25.7	26.3	25.1	27.5	28	28.3	26.7		26.7	30.1	23.4	27.8	27.1	27.6	28	29	26.8	27.1	29.1
23	29.4	30.5	26.8	26.8	25.8	26.9	27	29.6	29	29.3	28.3		27.1	30	23.6	28.1	28.3	27.9	28.8	29.9	27.5	28	30.7
SF2k
Time (min)	Ffar4fl/fl												Sst-Cre; Ffar4fl/fl
0	134	158	160	146	215	132	143	159	137	129	160		227	181	195	196	171	173	194	183	102	139	158
15	437	291	405	301	424	278	377	300	355	426	356		393	465	357	328	356	264	327	397	269	305	382
30	318	283	343	229	399	231	335	262	216	353	361		292	275	285	394	373	230	330	345	150	287	420
60	196	202	205	193	302	141	219	196	184	327	235		207	184	202	234	212	230	222	249	157	199	242
120	134	124	120	113	147	87	136	111	138	154	140		134	133	159	144	152	164	164	172	99	124	170
SF2l left	Sst+/EGFP+ cells
	74
	67
	68
	77
	58
	61
	62
	64
	78
SF2l right	Sst+/EGFP+ cells
	78
	100
	75
	88
	81
	86
	86
	82
	92
SF2m
Week	Ffar4fl/fl													Vill-Cre; Ffar4fl/fl
8	21.7	22.8	24.3	25.5	24	21.8	23.8	21.7	23.5	22.2	22.1	20.9		23.7	20.9	25.9	24.5	20.6	21	21.3	23	21.1	18.7
9	22.8	23.9	25.7	26.6	25.3	22.7	25.4	23	24.3	23	23.2	22.4		25.5	22.3	27.6	25.3	21.8	22.7	22.4	24.2	22.6	20.2
10	24	24.9	26.7	26.5	26.2	23.6	25.4	23.9	24.7	24.1	23.9	23.1		26.6	23.2	25.7	26.2	22.1	23.4	23.2	24.7	23.1	21.1
11	24.6	25.7	27.8	28	27	24	26.2	24.2	25.6	25.3	24.3	23.9		27.2	24.2	28.6	26.7	22.6	23.9	23.7	25.6	24.3	22.3
12	25.9	27	29.4	28.5	27.3	24.5	27.6	24.5	25.8	25.6	24.2	24.2		28.9	25.7	29.5	27.4	22.7	24.1	23.9	25.9	24.6	22.6
13	25.6	27.3	30	29.5	27.7	24.4	27	24.8	26.3	26.1	24.8	24.5		29.5	26.3	30.9	27.6	22.9	24.3	24.3	26.3	24.9	22.7
14	27	27.1	30.3	29.2	28.1	24.6	27	25.2	26.9	26.4	25.3	25.2		29.3	27	30.4	27.6	23.5	24	24.2	26.9	25.8	22.8
15	26.4	27.7	30.6	29	29.7	25.5	27.1	24.9	26.8	26.7	25.6	25.6		29.6	27.3	31.3	28.5	23.6	24.6	24.8	27.2	26	22.9
16	25.5	27.2	29.9	28.5	28.5	25	27.1	25.2	27.2	27	26.1	25.8		28.8	26.2	30.2	27.9	24.5	25.1	24.7	27.4	26.2	24
17	26.7	28.4	30.1	29.2	29.7	26.4	27.6	25.6	27.9	28.1	26.5	26.8		29	26.1	31.7	28.6	24.3	25.2	25.1	27.6	26.5	23.9
18	27	28.7	30.4	29	29.8	26.2	27.4	25.4	27.9	27.8	26.2	27		28.8	26.5	31.4	28.7	24	25.2	24.7	27.2	26.3	23.7
19	28	28.9	30.7	29.7	30.5	26.7	29	26.1	29	28.1	26.9	27.3		29.2	27.1	33	29.8	23.9	25.9	25.4	28.3	27.3	24.1
20	28.2	28.4	30.6	29.9	30.8	26.6	29	25.6	28.6	28.5	26.7	27.2		28.6	26.7	33.7	29.4	24.8	26.6	25.7	28.1	27.1	24.4
21	28.2	28.8	31	30.3	30.9	26.5	28.5	26.3	28.5	28.1	27.1	27.5		29.2	27.1	24.6	29.5	24.7	26.4	26	28.3	27.7	24.5
22	27.8	28.5	31.2	29.4	30.8	26	28.8	26.8	29	28.3	27.5	27.9		29.3	26.3	33.6	28.8	25.2	26.5	25.9	28.4	28.1	24.6
23	28.2	29.4	31.1	30.5	32.1	27.3	29.2	26.6	28.9	28	27.1	27.8		30.3	26.8	35.5	31	25.1	26.5	25.7	28.5	28.1	24.7
SF2n
Time (min)	Ffar4fl/fl												Vil-Cre; Ffar4fl/fl
0	157	157	176	164	197	149	150	151	161	154	169		154	188	191	195	138	137	167	169	202	129
15	354	365	287	269	179	375	290	377	295	323	264		323	328	342	301	292	222	175	352	325	131
30	260	294	260	227	146	336	232	393	274	245	244		270	276	287	252	249	194	170	369	205	148
60	190	214	225	173	148	199	164	199	182	184	171		175	155	197	175	178	151	151	192	177	126
120	136	122	146	130	139	171	161	175	125	133	151		133	129	140	119	153	115	154	162	154	99
SF2o	Ffar4fl/fl	Vill-Cre;Ffar4fl/fl
	1.25085	0.325424
	0.966102	0.183051
	0.783051	0.254237
SF2p
Week	Ffar4fl/fl											Vill-CreERT2; Ffar4fl/fl
8	23.1	22.5	22.3	23	23.8	21.7	20.2	22	23.3	20		24.6	26.5	23.6	22.8	20.8	22.2	21.4	19.8	22.5	16.7	22.1	18.5
9	22.8	24.6	23.2	23.9	25.2	21.9	20.4	22.5	23.4	20.8		25.4	26.7	23.8	24.9	20.2	21.8	21.4	19.3	23.2	16.4	22.8	18.8
10	24.3	26	23.9	24.4	25.2	22.1	20.2	22.8	24.5	21.4		26.3	27.3	25	25.5	21.9	22.2	22.3	20.1	23.5	17.1	22.3	19.7
11	24.8	26.1	24.9	25	26.2	23.2	21.3	23.9	25.6	22.8		26.7	26.5	25	26.1	22.8	23.1	23.4	20.8	24.2	18.9	24.3	21.4
12	25	26.8	25	24.4	26.9	23.9	21.7	24.6	26.5	23.5		27	27	25.2	26.4	23.1	23.9	23.9	21.5	24.7	20.6	24.9	23.4
13	24.9	26.5	25.1	24.9	26.8	24	21.7	25.2	26.6	25		27	26.8	25.9	26.9	23.4	23.8	23.9	21.5	24.5	20.8	24.8	25.2
14	24.4	26.8	24.7	24.7	26.5	24.5	21.4	24.6	26.9	25.3		26.3	26.5	25.7	26.2	23.1	23.3	23.9	22.2	24.6	22	25.2	25.3
15	24.9	27.5	24.8	24.8	27	24.8	22.5	25.3	27	25.8		26.9	26.6	25.6	26.8	24	23.8	24.2	22	24.9	22.6	25.6	26.5
16	25.6	28	25.5	25.7	27	25.1	23.9	26.4	27.4	26.4		27.6	27.4	25.9	27.6	24	24.2	24.7	22.2	25.4	23.4	25.8	27.6
17	25.9	28.2	25.4	25.4	27.8	26.1	25.2	26.5	28	26.8		27	27	26.1	26.7	24.2	24.2	25.2	22.8	26.2	24.1	26.8	27.5
18	25.9	27.6	25.1	25.3	27.6	25.2	24.5	26.2	28.4	27		27.7	27	26.7	27	24.3	24.3	25	22.9	25.5	24	26.4	27.7
19	26.9	28.7	26	26.2	27.8	25.6	24.6	26.5	28.8	27		29.1	28.4	27.4	27.7	25.2	24.5	25.3	23.2	25.9	24.3	26.9	27.5
20	27.2	29	26.3	25.7	27.2	26	25	27.2	29.4	27.2		28.1	28.2	27	28.2	25.5	24.3	25.6	23.6	26.2	24.6	27.5	27.7
21	26.8	28.9	25.8	25.5	27	26	24.9	27.4	28.5	27.6		28.3	28.1	26.8	28	24.5	24.2	25.6	23.7	26.2	24.5	27.8	28
22	26.7	28.8	25.5	25	26.7	26.1	25	27.5	28.8	27.8		27.8	27.9	26.5	27.6	24.6	24.4	26	23.8	26.4	24.4	28	28
23	25.9	29.2	25.9	25.2	27.1	26	25.1	27.7	29.2	27.8		27.5	27.2	26.6	27.6	25	24.5	26.3	23.9	26.7	25.2	28.4	28.8
SF2q
Time (min)	Ffar4fl/fl											Vill CreERT2; Ffar4fl/fl
0	145	183	152	135	114	139	144	199	180	178		154	171	157	153	143	142	145	177	121	167	120
15	280	204	290	228	212	361	441	460	183	332		338	394	236	237	245	193	385	294	390	367	324
30	236	141	197	174	136	447	352	354	176	237		253	241	160	164	193	186	183	231	247	443	205
60	185	167	142	136	139	254	226	195	163	172		173	156	190	168	178	143	197	176	185	485	170
120	114	131	103	93	88	165	169	162	143	114		99	113	114	120	119	133	119	123	116	567	115
SF2r	Ffar4fl/fl	Vill-CreERT2; Ffar4fl/fl
	1.45687	0.220447
	0.670927	0.306709
	0.872204	0.345048

## Sheet: Suppl Figure 3
SF3c	F4/80+/EGFP+ cells
	84.6
	87.5
	75.9
	72.4

## Sheet: Suppl Figure 4
SF4a upper	F4/80+/EGFP+ cells
	71.6
	75.2
	67.7
SF4a lower	F4/80+/EGFP+ cells
	97.7
	91.2
	98.8
SF4b upper	F4/80+/EGFP+ cells
	93.9
	91.5
	89.3
	88.4
	88.9
SF4b lower	F4/80+/EGFP+ cells
	18
	22.3
	17.1
	14.6
	16.7

[truncated: 2 more sheets: Suppl Figure 5, Suppl Figure 6]
